# Supplementary material for: Pelanserin: 3-[3-(4-phenyl­piperazin-1-yl)prop­yl]quinazoline-2,4(1H,3H)-dione
Source: Acta Crystallogr Sect E Struct Rep Online. 2014 Jul 23;70(Pt 8):o878. doi: 10.1107/S160053681401602X (PMC4158516; doi:10.1107/S160053681401602X)
Supplement: Supplementary file 1 [file e-70-0o878-sup1.cif]

##############################################################################
#                                                                            #
# This CIF contains the data in a paper accepted for publication in          #
# Acta Crystallographica Section E. It conforms to the requirements of       #
# Notes for Authors for Acta Crystallographica Section E, and has been       #
# peer reviewed under the auspices of the IUCr Commission on Journals.       #
#                                                                            #
# Full details of the Crystallographic Information File format               #
# are given in the paper "The Crystallographic Information File (CIF):       #
# a New Standard Archive File for Crystallography" by S. R. Hall, F. H.      #
# Allen and I. D. Brown [Acta Cryst. (1991), A47, 655-685].                  #
#                                                                            #
# The current version of the core CIF dictionary is obtainable from          #
# ftp://ftp.iucr.org/pub/cif_core.dic.                                       #
#                                                                            #
# Software is freely available for graphical display of the structure(s)     #
# in this CIF. For information consult the CIF software page                 #
# http://www.iucr.org/resources/cif/software.                                #
#                                                                            #
# This file may be used for bona fide research purposes within the           #
# scientific community so long as proper attribution is given to the journal # 
# article from which it was obtained.                                        #
#                                                                            #
##############################################################################
data_I
_database_code_depnum_ccdc_archive 'CCDC 1013055'
_audit_creation_method     SHELXL-2013
_database_code_CSD     ?
_chemical_name_systematic
;
3-[3-(4-Phenylpiperazin-1-yl)propyl]quinazoline-2,4(1<i>H</i>,3<i>H</i>)-dione
;
_chemical_name_common     pelanserin
_chemical_formula_moiety     'C21 H24 N4 O2'
_chemical_formula_sum     'C21 H24 N4 O2'
_chemical_formula_iupac     'C21 H24 N4 O2'
_chemical_formula_weight     364.44
_chemical_melting_point_gt     463
_chemical_melting_point_lt     465
_shelx_space_group_comment
;
The symmetry employed for this shelxl refinement is uniquely defined
by the following loop, which should always be used as a source of
symmetry information in preference to the above space-group names.
They are only intended as comments.
;
_space_group_crystal_system     monoclinic
_space_group_name_H-M_alt     'P 21/c'
_space_group_name_Hall     '-P 2ybc'
loop_
    _space_group_symop_operation_xyz
    'x, y, z'
    '-x, y+1/2, -z+1/2'
    '-x, -y, -z'
    'x, -y-1/2, z-1/2'
_cell_length_a     15.7531(17)
_cell_length_b     5.4345(10)
_cell_length_c     22.756(3)
_cell_angle_alpha     90
_cell_angle_beta     104.506(9)
_cell_angle_gamma     90
_cell_volume     1886.0(5)
_cell_formula_units_Z     4
_cell_measurement_reflns_used     33
_cell_measurement_theta_min     4.65
_cell_measurement_theta_max     10.70
_cell_measurement_temperature     296.0(10)
_exptl_crystal_description     plate
_exptl_crystal_colour     yellow
_exptl_crystal_size_max     0.60
_exptl_crystal_size_mid     0.30
_exptl_crystal_size_min     0.10
_exptl_crystal_density_diffrn     1.283
_exptl_crystal_density_meas     ?
_exptl_crystal_density_method     ?
_exptl_crystal_F_000     776
_exptl_absorpt_coefficient_mu     0.085
_exptl_absorpt_correction_type     none
_exptl_absorpt_process_details     ?
_shelx_estimated_absorpt_T_min     ?
_shelx_estimated_absorpt_T_max     ?
_exptl_absorpt_correction_T_min     ?
_exptl_absorpt_correction_T_max     ?
_exptl_special_details     ?
_diffrn_ambient_temperature     296.0(10)
_diffrn_radiation_type     MoK\a
_diffrn_radiation_wavelength     0.71073
_diffrn_radiation_source     'fine-focus sealed tube'
_diffrn_radiation_monochromator     graphite
_diffrn_measurement_device_type     'Bruker P4'
_diffrn_measurement_method     '2\q/\w scans'
_diffrn_detector_area_resol_mean     ?
_diffrn_reflns_number     3452
_diffrn_reflns_av_R_equivalents     0.0774
_diffrn_reflns_theta_min     2.538
_diffrn_reflns_theta_max     25.000
_diffrn_reflns_theta_full     25.242
_diffrn_measured_fraction_theta_max     0.998
_diffrn_measured_fraction_theta_full     0.973
_diffrn_reflns_limit_h_min     0
_diffrn_reflns_limit_h_max     18
_diffrn_reflns_limit_k_min     0
_diffrn_reflns_limit_k_max     6
_diffrn_reflns_limit_l_min     -27
_diffrn_reflns_limit_l_max     26
_diffrn_standards_number     3
_diffrn_standards_interval_count     97
_diffrn_standards_interval_time     ?
_diffrn_standards_decay_%     1
loop_
    _diffrn_standard_refln_index_h
    _diffrn_standard_refln_index_k
    _diffrn_standard_refln_index_l
    2 1 -3
    1 1 3
    3 0 -4
_refine_special_details     ?
_reflns_number_total     3323
_reflns_number_gt     1301
_reflns_threshold_expression     I>2\s(I)
_refine_ls_structure_factor_coef     Fsqd
_refine_ls_matrix_type     full
_refine_ls_R_factor_all     0.2034
_refine_ls_R_factor_gt     0.0717
_refine_ls_wR_factor_gt     0.1080
_refine_ls_wR_factor_ref     0.1480
_refine_ls_goodness_of_fit_ref     0.985
_refine_ls_restrained_S_all     0.985
_refine_ls_number_reflns     3323
_refine_ls_number_parameters     247
_refine_ls_number_restraints     0
_refine_ls_number_constraints     0
_refine_ls_hydrogen_treatment     mixed
_refine_ls_weighting_scheme     calc
_refine_ls_weighting_details
                      'w=1/[\s^2^(Fo^2^)+(0.0399P)^2^] where P=(Fo^2^+2Fc^2^)/3'
_atom_sites_solution_hydrogens     mixed
_atom_sites_solution_primary     direct
_atom_sites_solution_secondary     difmap
_refine_ls_shift/su_max     0.000
_refine_ls_shift/su_mean     0.000
_refine_diff_density_max     0.176
_refine_diff_density_min     -0.188
_refine_ls_extinction_method     none
_refine_ls_extinction_coef     .
loop_
    _atom_type_symbol
    _atom_type_description
    _atom_type_scat_dispersion_real
    _atom_type_scat_dispersion_imag
    _atom_type_scat_source
    'C' 'C' 0.0033 0.0016
                         'International Tables Vol C Tables 4.2.6.8 and 6.1.1.4'
    'H' 'H' 0.0000 0.0000
                         'International Tables Vol C Tables 4.2.6.8 and 6.1.1.4'
    'N' 'N' 0.0061 0.0033
                         'International Tables Vol C Tables 4.2.6.8 and 6.1.1.4'
    'O' 'O' 0.0106 0.0060
                         'International Tables Vol C Tables 4.2.6.8 and 6.1.1.4'
_computing_data_collection     'XSCANS (Siemens, 1996)'
_computing_cell_refinement     'XSCANS (Siemens, 1996)'
_computing_data_reduction     'XSCANS (Siemens, 1996)'
_computing_structure_solution     'SHELXS2013 (Sheldrick, 2008)'
_computing_structure_refinement     'SHELXL2013 (Sheldrick, 2008)'
_computing_molecular_graphics     'Mercury (Macrae <i>et al.</i>, 2008)'
_computing_publication_material     'SHELXL2013 (Sheldrick, 2008)'
loop_
    _atom_site_type_symbol
    _atom_site_label
    _atom_site_fract_x
    _atom_site_fract_y
    _atom_site_fract_z
    _atom_site_U_iso_or_equiv
    _atom_site_adp_type
    _atom_site_calc_flag
    _atom_site_occupancy
    _atom_site_disorder_assembly
    _atom_site_disorder_group
    N N1 0.8261(2) 0.4446(7) 0.56297(15) 0.0441(10) Uani d 1 . .
    C C2 0.8955(3) 0.4694(10) 0.5359(2) 0.0476(13) Uani d 1 . .
    O O2 0.90428(19) 0.3299(6) 0.49494(13) 0.0615(10) Uani d 1 . .
    N N3 0.9524(2) 0.6547(8) 0.55692(17) 0.0510(11) Uani d 1 . .
    H H3 1.004(3) 0.669(8) 0.5430(17) 0.061 Uiso d 1 . .
    C C4 0.9477(3) 0.8081(9) 0.60436(19) 0.0437(12) Uani d 1 . .
    C C5 1.0100(3) 0.9929(9) 0.6239(2) 0.0530(14) Uani d 1 . .
    H H5A 1.0556 1.0136 0.6051 0.064 Uiso calc 1 . .
    C C6 1.0035(3) 1.1443(10) 0.6712(2) 0.0602(14) Uani d 1 . .
    H H6A 1.0447 1.2681 0.6842 0.072 Uiso calc 1 . .
    C C7 0.9361(3) 1.1131(10) 0.6995(2) 0.0592(14) Uani d 1 . .
    H H7A 0.9326 1.2143 0.7318 0.071 Uiso calc 1 . .
    C C8 0.8741(3) 0.9326(9) 0.6800(2) 0.0536(14) Uani d 1 . .
    H H8A 0.8282 0.9145 0.6986 0.064 Uiso calc 1 . .
    C C9 0.8798(3) 0.7762(9) 0.63228(18) 0.0416(12) Uani d 1 . .
    C C10 0.8130(3) 0.5898(9) 0.61014(19) 0.0457(12) Uani d 1 . .
    O O10 0.7479(2) 0.5615(6) 0.62947(13) 0.0649(10) Uani d 1 . .
    C C11 0.7659(3) 0.2377(9) 0.54229(18) 0.0488(13) Uani d 1 . .
    H H11A 0.7447 0.1788 0.5763 0.059 Uiso calc 1 . .
    H H11B 0.7982 0.1045 0.5296 0.059 Uiso calc 1 . .
    C C12 0.6878(3) 0.3001(9) 0.49053(18) 0.0506(13) Uani d 1 . .
    H H12A 0.7075 0.3740 0.4575 0.061 Uiso calc 1 . .
    H H12B 0.6502 0.4169 0.5041 0.061 Uiso calc 1 . .
    C C13 0.6375(3) 0.0642(9) 0.46908(18) 0.0502(13) Uani d 1 . .
    H H13A 0.6737 -0.0416 0.4510 0.060 Uiso calc 1 . .
    H H13B 0.6271 -0.0211 0.5041 0.060 Uiso calc 1 . .
    N N14 0.5535(2) 0.1028(7) 0.42500(15) 0.0435(10) Uani d 1 . .
    C C15 0.5664(3) 0.1797(9) 0.36668(18) 0.0551(14) Uani d 1 . .
    H H15A 0.6014 0.0573 0.3524 0.066 Uiso calc 1 . .
    H H15B 0.5985 0.3337 0.3717 0.066 Uiso calc 1 . .
    C C16 0.4801(3) 0.2128(9) 0.31949(19) 0.0605(14) Uani d 1 . .
    H H16A 0.4476 0.3471 0.3317 0.073 Uiso calc 1 . .
    H H16B 0.4917 0.2565 0.2809 0.073 Uiso calc 1 . .
    N N17 0.4269(2) -0.0093(7) 0.31190(15) 0.0432(10) Uani d 1 . .
    C C18 0.4153(3) -0.0908(9) 0.37070(18) 0.0528(13) Uani d 1 . .
    H H18A 0.3833 -0.2451 0.3657 0.063 Uiso calc 1 . .
    H H18B 0.3811 0.0302 0.3862 0.063 Uiso calc 1 . .
    C C19 0.5027(3) -0.1247(9) 0.41534(19) 0.0555(14) Uani d 1 . .
    H H19A 0.4935 -0.1805 0.4538 0.067 Uiso calc 1 . .
    H H19B 0.5356 -0.2507 0.4004 0.067 Uiso calc 1 . .
    C C20 0.3524(3) -0.0201(9) 0.26258(19) 0.0446(12) Uani d 1 . .
    C C21 0.3356(3) 0.1559(10) 0.2177(2) 0.0651(16) Uani d 1 . .
    H H21A 0.3723 0.2919 0.2209 0.078 Uiso calc 1 . .
    C C22 0.2645(3) 0.1331(11) 0.1677(2) 0.0708(17) Uani d 1 . .
    H H22A 0.2545 0.2541 0.1378 0.085 Uiso calc 1 . .
    C C23 0.2089(3) -0.0630(11) 0.1614(2) 0.0643(15) Uani d 1 . .
    H H23A 0.1614 -0.0777 0.1278 0.077 Uiso calc 1 . .
    C C24 0.2254(3) -0.2380(11) 0.2063(2) 0.0656(15) Uani d 1 . .
    H H24A 0.1878 -0.3722 0.2031 0.079 Uiso calc 1 . .
    C C25 0.2961(3) -0.2202(10) 0.2562(2) 0.0559(14) Uani d 1 . .
    H H25A 0.3061 -0.3428 0.2857 0.067 Uiso calc 1 . .
loop_
    _atom_site_aniso_label
    _atom_site_aniso_U_11
    _atom_site_aniso_U_22
    _atom_site_aniso_U_33
    _atom_site_aniso_U_12
    _atom_site_aniso_U_13
    _atom_site_aniso_U_23
    N1 0.033(2) 0.057(3) 0.043(2) -0.005(2) 0.0113(18) 0.003(2)
    C2 0.032(3) 0.069(4) 0.038(3) 0.001(3) 0.000(2) 0.000(3)
    O2 0.059(2) 0.079(3) 0.0492(19) -0.012(2) 0.0193(17) -0.019(2)
    N3 0.037(2) 0.065(3) 0.052(2) -0.010(2) 0.013(2) -0.008(2)
    C4 0.039(3) 0.049(3) 0.040(3) 0.002(3) 0.005(2) 0.001(3)
    C5 0.040(3) 0.063(4) 0.053(3) 0.001(3) 0.005(2) 0.012(3)
    C6 0.057(3) 0.056(4) 0.061(3) -0.002(3) 0.002(3) -0.002(3)
    C7 0.065(3) 0.056(4) 0.054(3) 0.006(3) 0.010(3) -0.005(3)
    C8 0.047(3) 0.063(4) 0.050(3) 0.014(3) 0.011(2) 0.007(3)
    C9 0.039(3) 0.048(3) 0.034(2) 0.012(3) 0.003(2) 0.007(2)
    C10 0.042(3) 0.051(3) 0.042(3) 0.006(3) 0.007(2) 0.004(3)
    O10 0.054(2) 0.079(3) 0.073(2) -0.009(2) 0.0345(18) -0.008(2)
    C11 0.036(3) 0.061(3) 0.049(3) -0.001(3) 0.010(2) 0.004(3)
    C12 0.044(3) 0.052(3) 0.048(3) -0.005(3) -0.002(2) 0.002(3)
    C13 0.048(3) 0.051(3) 0.048(3) -0.001(3) 0.005(2) -0.003(3)
    N14 0.044(2) 0.046(3) 0.039(2) -0.006(2) 0.0074(18) -0.005(2)
    C15 0.051(3) 0.064(4) 0.048(3) -0.015(3) 0.008(2) 0.000(3)
    C16 0.059(3) 0.064(4) 0.055(3) -0.016(3) 0.007(3) 0.006(3)
    N17 0.045(2) 0.048(3) 0.038(2) -0.010(2) 0.0131(18) 0.000(2)
    C18 0.047(3) 0.062(4) 0.048(3) -0.018(3) 0.008(2) -0.001(3)
    C19 0.060(3) 0.060(4) 0.045(3) -0.011(3) 0.012(2) 0.000(3)
    C20 0.044(3) 0.050(3) 0.039(3) 0.002(3) 0.008(2) -0.010(3)
    C21 0.077(4) 0.067(4) 0.044(3) -0.011(3) 0.000(3) -0.002(3)
    C22 0.076(4) 0.076(4) 0.051(3) 0.001(4) 0.000(3) 0.008(3)
    C23 0.049(3) 0.087(4) 0.054(3) 0.000(4) 0.007(3) -0.011(3)
    C24 0.053(3) 0.079(4) 0.064(3) -0.022(3) 0.015(3) -0.016(4)
    C25 0.049(3) 0.058(4) 0.056(3) -0.005(3) 0.004(3) -0.006(3)
_geom_special_details     ?
loop_
    _geom_bond_atom_site_label_1
    _geom_bond_atom_site_label_2
    _geom_bond_site_symmetry_2
    _geom_bond_distance
    _geom_bond_publ_flag
    N1 C2 . 1.389(5) ?
    N1 C10 . 1.389(5) ?
    N1 C11 . 1.470(5) ?
    C2 O2 . 1.235(5) ?
    C2 N3 . 1.353(5) ?
    N3 C4 . 1.381(5) ?
    N3 H3 . 0.95(4) ?
    C4 C9 . 1.385(5) ?
    C4 C5 . 1.397(6) ?
    C5 C6 . 1.379(6) ?
    C5 H5A . 0.9300 ?
    C6 C7 . 1.384(6) ?
    C6 H6A . 0.9300 ?
    C7 C8 . 1.377(6) ?
    C7 H7A . 0.9300 ?
    C8 C9 . 1.400(6) ?
    C8 H8A . 0.9300 ?
    C9 C10 . 1.456(6) ?
    C10 O10 . 1.223(5) ?
    C11 C12 . 1.513(5) ?
    C11 H11A . 0.9700 ?
    C11 H11B . 0.9700 ?
    C12 C13 . 1.522(6) ?
    C12 H12A . 0.9700 ?
    C12 H12B . 0.9700 ?
    C13 N14 . 1.462(5) ?
    C13 H13A . 0.9700 ?
    C13 H13B . 0.9700 ?
    N14 C15 . 1.453(5) ?
    N14 C19 . 1.459(5) ?
    C15 C16 . 1.518(5) ?
    C15 H15A . 0.9700 ?
    C15 H15B . 0.9700 ?
    C16 N17 . 1.454(5) ?
    C16 H16A . 0.9700 ?
    C16 H16B . 0.9700 ?
    N17 C20 . 1.407(5) ?
    N17 C18 . 1.464(5) ?
    C18 C19 . 1.504(5) ?
    C18 H18A . 0.9700 ?
    C18 H18B . 0.9700 ?
    C19 H19A . 0.9700 ?
    C19 H19B . 0.9700 ?
    C20 C21 . 1.375(6) ?
    C20 C25 . 1.388(6) ?
    C21 C22 . 1.388(6) ?
    C21 H21A . 0.9300 ?
    C22 C23 . 1.364(6) ?
    C22 H22A . 0.9300 ?
    C23 C24 . 1.373(6) ?
    C23 H23A . 0.9300 ?
    C24 C25 . 1.381(5) ?
    C24 H24A . 0.9300 ?
    C25 H25A . 0.9300 ?
loop_
    _geom_angle_atom_site_label_1
    _geom_angle_atom_site_label_2
    _geom_angle_atom_site_label_3
    _geom_angle_site_symmetry_1
    _geom_angle_site_symmetry_3
    _geom_angle
    _geom_angle_publ_flag
    C2 N1 C10 . . 125.0(4) ?
    C2 N1 C11 . . 116.7(4) ?
    C10 N1 C11 . . 118.2(4) ?
    O2 C2 N3 . . 122.3(4) ?
    O2 C2 N1 . . 121.6(5) ?
    N3 C2 N1 . . 116.1(5) ?
    C2 N3 C4 . . 124.4(4) ?
    C2 N3 H3 . . 119(3) ?
    C4 N3 H3 . . 115(3) ?
    N3 C4 C9 . . 118.8(5) ?
    N3 C4 C5 . . 120.7(5) ?
    C9 C4 C5 . . 120.4(5) ?
    C6 C5 C4 . . 119.6(5) ?
    C6 C5 H5A . . 120.2 ?
    C4 C5 H5A . . 120.2 ?
    C5 C6 C7 . . 120.4(5) ?
    C5 C6 H6A . . 119.8 ?
    C7 C6 H6A . . 119.8 ?
    C8 C7 C6 . . 120.1(5) ?
    C8 C7 H7A . . 119.9 ?
    C6 C7 H7A . . 119.9 ?
    C7 C8 C9 . . 120.3(5) ?
    C7 C8 H8A . . 119.8 ?
    C9 C8 H8A . . 119.8 ?
    C4 C9 C8 . . 119.1(5) ?
    C4 C9 C10 . . 120.1(4) ?
    C8 C9 C10 . . 120.6(5) ?
    O10 C10 N1 . . 120.5(5) ?
    O10 C10 C9 . . 124.1(5) ?
    N1 C10 C9 . . 115.4(4) ?
    N1 C11 C12 . . 114.3(4) ?
    N1 C11 H11A . . 108.7 ?
    C12 C11 H11A . . 108.7 ?
    N1 C11 H11B . . 108.7 ?
    C12 C11 H11B . . 108.7 ?
    H11A C11 H11B . . 107.6 ?
    C11 C12 C13 . . 108.5(4) ?
    C11 C12 H12A . . 110.0 ?
    C13 C12 H12A . . 110.0 ?
    C11 C12 H12B . . 110.0 ?
    C13 C12 H12B . . 110.0 ?
    H12A C12 H12B . . 108.4 ?
    N14 C13 C12 . . 114.1(4) ?
    N14 C13 H13A . . 108.7 ?
    C12 C13 H13A . . 108.7 ?
    N14 C13 H13B . . 108.7 ?
    C12 C13 H13B . . 108.7 ?
    H13A C13 H13B . . 107.6 ?
    C15 N14 C19 . . 107.6(3) ?
    C15 N14 C13 . . 111.0(3) ?
    C19 N14 C13 . . 110.5(4) ?
    N14 C15 C16 . . 112.0(4) ?
    N14 C15 H15A . . 109.2 ?
    C16 C15 H15A . . 109.2 ?
    N14 C15 H15B . . 109.2 ?
    C16 C15 H15B . . 109.2 ?
    H15A C15 H15B . . 107.9 ?
    N17 C16 C15 . . 111.9(4) ?
    N17 C16 H16A . . 109.2 ?
    C15 C16 H16A . . 109.2 ?
    N17 C16 H16B . . 109.2 ?
    C15 C16 H16B . . 109.2 ?
    H16A C16 H16B . . 107.9 ?
    C20 N17 C16 . . 118.0(4) ?
    C20 N17 C18 . . 116.5(3) ?
    C16 N17 C18 . . 110.1(3) ?
    N17 C18 C19 . . 110.6(3) ?
    N17 C18 H18A . . 109.5 ?
    C19 C18 H18A . . 109.5 ?
    N17 C18 H18B . . 109.5 ?
    C19 C18 H18B . . 109.5 ?
    H18A C18 H18B . . 108.1 ?
    N14 C19 C18 . . 111.9(4) ?
    N14 C19 H19A . . 109.2 ?
    C18 C19 H19A . . 109.2 ?
    N14 C19 H19B . . 109.2 ?
    C18 C19 H19B . . 109.2 ?
    H19A C19 H19B . . 107.9 ?
    C21 C20 C25 . . 117.9(4) ?
    C21 C20 N17 . . 122.0(5) ?
    C25 C20 N17 . . 119.9(4) ?
    C20 C21 C22 . . 120.8(5) ?
    C20 C21 H21A . . 119.6 ?
    C22 C21 H21A . . 119.6 ?
    C23 C22 C21 . . 121.4(5) ?
    C23 C22 H22A . . 119.3 ?
    C21 C22 H22A . . 119.3 ?
    C22 C23 C24 . . 117.8(5) ?
    C22 C23 H23A . . 121.1 ?
    C24 C23 H23A . . 121.1 ?
    C23 C24 C25 . . 121.8(5) ?
    C23 C24 H24A . . 119.1 ?
    C25 C24 H24A . . 119.1 ?
    C24 C25 C20 . . 120.2(5) ?
    C24 C25 H25A . . 119.9 ?
    C20 C25 H25A . . 119.9 ?
loop_
    _geom_torsion_atom_site_label_1
    _geom_torsion_atom_site_label_2
    _geom_torsion_atom_site_label_3
    _geom_torsion_atom_site_label_4
    _geom_torsion_site_symmetry_1
    _geom_torsion_site_symmetry_2
    _geom_torsion_site_symmetry_3
    _geom_torsion_site_symmetry_4
    _geom_torsion
    _geom_torsion_publ_flag
    C10 N1 C2 O2 . . . . 178.3(4) ?
    C11 N1 C2 O2 . . . . 2.5(6) ?
    C10 N1 C2 N3 . . . . -1.7(6) ?
    C11 N1 C2 N3 . . . . -177.5(4) ?
    O2 C2 N3 C4 . . . . -176.9(4) ?
    N1 C2 N3 C4 . . . . 3.1(6) ?
    C2 N3 C4 C9 . . . . -1.2(6) ?
    C2 N3 C4 C5 . . . . 179.0(4) ?
    N3 C4 C5 C6 . . . . 179.7(4) ?
    C9 C4 C5 C6 . . . . -0.1(6) ?
    C4 C5 C6 C7 . . . . 0.4(7) ?
    C5 C6 C7 C8 . . . . -1.0(7) ?
    C6 C7 C8 C9 . . . . 1.3(7) ?
    N3 C4 C9 C8 . . . . -179.4(4) ?
    C5 C4 C9 C8 . . . . 0.5(6) ?
    N3 C4 C9 C10 . . . . -2.3(6) ?
    C5 C4 C9 C10 . . . . 177.5(4) ?
    C7 C8 C9 C4 . . . . -1.1(6) ?
    C7 C8 C9 C10 . . . . -178.1(4) ?
    C2 N1 C10 O10 . . . . 176.8(4) ?
    C11 N1 C10 O10 . . . . -7.4(6) ?
    C2 N1 C10 C9 . . . . -1.5(6) ?
    C11 N1 C10 C9 . . . . 174.3(3) ?
    C4 C9 C10 O10 . . . . -174.7(4) ?
    C8 C9 C10 O10 . . . . 2.3(7) ?
    C4 C9 C10 N1 . . . . 3.5(6) ?
    C8 C9 C10 N1 . . . . -179.5(4) ?
    C2 N1 C11 C12 . . . . -91.7(4) ?
    C10 N1 C11 C12 . . . . 92.2(4) ?
    N1 C11 C12 C13 . . . . 173.4(4) ?
    C11 C12 C13 N14 . . . . 171.7(3) ?
    C12 C13 N14 C15 . . . . 71.1(5) ?
    C12 C13 N14 C19 . . . . -169.6(4) ?
    C19 N14 C15 C16 . . . . 57.1(5) ?
    C13 N14 C15 C16 . . . . 178.1(4) ?
    N14 C15 C16 N17 . . . . -56.3(5) ?
    C15 C16 N17 C20 . . . . -169.2(4) ?
    C15 C16 N17 C18 . . . . 53.8(5) ?
    C20 N17 C18 C19 . . . . 167.0(4) ?
    C16 N17 C18 C19 . . . . -55.2(5) ?
    C15 N14 C19 C18 . . . . -59.3(5) ?
    C13 N14 C19 C18 . . . . 179.4(3) ?
    N17 C18 C19 N14 . . . . 59.6(5) ?
    C16 N17 C20 C21 . . . . 8.9(6) ?
    C18 N17 C20 C21 . . . . 143.2(4) ?
    C16 N17 C20 C25 . . . . -175.1(4) ?
    C18 N17 C20 C25 . . . . -40.7(6) ?
    C25 C20 C21 C22 . . . . -0.1(7) ?
    N17 C20 C21 C22 . . . . 176.1(4) ?
    C20 C21 C22 C23 . . . . 0.3(8) ?
    C21 C22 C23 C24 . . . . 0.1(8) ?
    C22 C23 C24 C25 . . . . -0.7(8) ?
    C23 C24 C25 C20 . . . . 0.9(7) ?
    C21 C20 C25 C24 . . . . -0.5(7) ?
    N17 C20 C25 C24 . . . . -176.7(4) ?
loop_
    _geom_hbond_atom_site_label_D
    _geom_hbond_atom_site_label_H
    _geom_hbond_atom_site_label_A
    _geom_hbond_site_symmetry_A
    _geom_hbond_distance_DH
    _geom_hbond_distance_HA
    _geom_hbond_distance_DA
    _geom_hbond_angle_DHA
    _geom_hbond_publ_flag
    N3 H3 O2 3_766 0.95(4) 1.85(4) 2.799(5) 171(4) yes
    C18 H18A O10 3_656 0.97 2.71 3.625(6) 157 yes
    C25 H25A O10 3_656 0.93 2.59 3.404(6) 147 yes
_shelx_hkl_file
;
   0   6   9   -2.08    1.36
   0   6   8   -0.70    1.26
   0   6   7   -0.35    1.31
   0   6   6   -1.16    1.25
   0   6   5   -1.35    1.32
   0   6   4   -2.14    1.38
   0   6   3    1.85    1.28
   0   6   2   -1.05    1.24
   0   6   1    0.00    1.17
   0   6   0    0.79    1.27
   0   5   0   -2.46    1.07
   0   5   1    0.31    1.07
   0   5   2    2.37    1.14
   0   5   3   10.54    1.34
   0   5   4    9.55    1.47
   0   5   5    2.77    1.20
   0   5   6    2.05    1.10
   0   5   7    1.32    1.15
   0   5   8   -1.01    1.21
   0   5   9    0.81    1.14
   0   5  10    1.83    1.19
   0   5  11    0.30    1.35
   0   5  12    5.01    1.27
   0   5  13    1.74    1.37
   0   5  14   -0.33    1.27
   0   5  15   -0.07    1.42
   0   5  16   -0.86    1.36
   0   4  20   -0.35    1.34
   0   4  19    0.61    1.25
   0   4  18    2.08    1.32
   0   4  17   -2.62    1.35
   0   4  16    1.79    1.16
   0   4  15   -0.17    1.12
   0   4  14    4.46    1.20
   0   4  13    3.33    1.10
   0   4  12    4.17    1.28
   0   4  11    4.11    1.23
   0   4  10    2.46    1.19
   0   4   9    2.15    1.07
   0   4   8    4.36    1.26
   0   4   7   22.64    1.56
   0   4   6   -1.88    1.16
   0   4   5   42.30    1.88
   0   4   4    5.10    1.14
   0   4   3    0.28    0.95
   0   4   2    2.85    1.01
   0   4   1    6.48    1.05
   0   4   0    0.81    0.88
   0   3   0    1.36    0.67
   0   3   1   -1.23    0.72
   0   3   2    0.56    0.71
   0   3   3   11.49    1.00
   0   3   4   13.21    1.07
   0   3   5   53.66    2.04
   0   3   6    1.38    0.87
   0   3   7    0.26    0.84
   0   3   8    2.28    0.99
   0   3   9    9.41    1.12
   0   3  10    0.52    0.98
   0   3  11    1.61    1.07
   0   3  12    1.81    1.07
   0   3  13    0.22    1.12
   0   3  14    0.86    1.11
   0   3  15   -1.06    1.18
   0   3  16    3.49    1.15
   0   3  17    7.72    1.32
   0   3  18   -0.56    1.21
   0   3  19   -1.59    1.24
   0   3  20   -1.12    1.22
   0   3  21   -0.07    1.23
   0   3  22   -0.96    1.28
   0   3  23   -1.08    1.48
   0   2  24    0.28    1.25
   0   2  23    1.64    1.12
   0   2  22    2.55    1.21
   0   2  21    3.35    1.22
   0   2  20    4.78    1.16
   0   2  19   -0.31    1.11
   0   2  18    2.72    1.11
   0   2  17    2.26    1.08
   0   2  16    0.66    1.03
   0   2  15    2.84    1.02
   0   2  14    4.51    1.17
   0   2  13   -0.58    0.99
   0   2  12   -0.24    0.94
   0   2  11    2.88    0.85
   0   2  10    6.30    0.91
   0   2   9    8.21    0.90
   0   2   8    9.22    0.90
   0   2   7    4.71    0.75
   0   2   6    0.93    0.68
   0   2   5    1.38    0.64
   0   2   4   35.36    1.54
   0   2   3    5.62    0.67
   0   2   2    1.50    0.59
   0   2   1    9.42    0.73
   0   2   0    0.50    0.57
   0   1   0    0.25    0.42
   0   1   1    1.30    0.46
   0   1   2  109.38    1.86
   0   1   3  185.01    2.43
   0   1   4    7.95    0.68
   0   1   5    3.74    0.68
   0   1   6   61.82    1.80
   0   1   7   33.16    1.51
   0   1   8    3.69    0.66
   0   1   9    5.81    0.69
   0   1  10    9.10    0.85
   0   1  11   22.15    1.10
   0   1  12   11.94    0.96
   0   1  13    9.05    1.01
   0   1  14    7.54    1.07
   0   1  15    0.00    0.96
   0   1  16   10.43    1.09
   0   1  17    2.20    1.02
   0   1  18    7.38    1.24
   0   1  19   36.36    1.90
   0   1  20    1.24    1.19
   0   1  21    0.33    1.20
   0   1  22    4.43    1.08
   0   1  23    0.99    1.11
   0   1  24    0.92    1.29
   0   1  25    0.83    1.21
   0   0  26    0.07    1.14
   0   0  25   -1.09    1.23
   0   0  24    4.50    1.24
   0   0  23    0.24    1.02
   0   0  22    4.73    1.09
   0   0  21    1.23    0.90
   0   0  20    5.83    1.12
   0   0  19   -0.34    1.00
   0   0  18    0.00    1.02
   0   0  17    0.57    1.04
   0   0  16   53.08    2.08
   0   0  15   -1.66    1.00
   0   0  14    1.27    0.80
   0   0  13    0.84    0.70
   0   0  12   15.85    0.96
   0   0  11   -0.57    0.63
   0   0  10   -0.04    0.59
   0   0   9    0.60    0.56
   0   0   8    0.26    0.56
   0   0   7   -1.52    0.62
   0   0   6   85.77    1.86
   0   0   5   -0.55    0.55
   0   0   4   67.12    1.41
   0   0   3    0.02    0.32
   0   0  -3    0.68    0.33
   0   0  -4   72.56    1.44
   0   0  -5   -0.78    0.61
   0   0  -6   84.28    1.93
   0   0  -7   -0.49    0.67
   0   0  -8    0.51    0.60
   0   0  -9    0.38    0.63
   0   0 -10   -0.85    0.64
   0   0 -11    1.19    0.69
   0   0 -12   15.01    0.99
   0   0 -13    0.18    0.79
   0   0 -14    2.47    0.91
   0   0 -15   -0.74    1.00
   0   0 -16   57.51    2.17
   0   0 -17   -0.29    1.14
   0   0 -18    0.39    1.11
   0   0 -19   -0.04    1.07
   0   0 -20    4.02    1.19
   0   0 -21   -2.09    1.19
   0   0 -22    2.28    1.21
   0   0 -23    1.21    1.25
   0   0 -24    5.33    1.31
   0   0 -25   -0.68    1.27
   0   0 -26   -0.58    1.29
   0   1 -25   -0.62    1.37
   0   1 -24    2.43    1.30
   0   1 -23   -1.73    1.25
   0   1 -22    0.58    1.30
   0   1 -21    3.35    1.16
   0   1 -20   -0.15    1.35
   0   1 -19   39.87    1.98
   0   1 -18    2.20    1.44
   0   1 -17   -0.72    1.18
   0   1 -16    6.37    1.15
   0   1 -15    0.55    1.04
   0   1 -14    6.42    1.14
   0   1 -13    8.02    1.07
   0   1 -12   11.66    0.99
   0   1 -11   21.47    1.11
   0   1 -10   10.42    0.84
   0   1  -9    4.75    0.71
   0   1  -8    3.85    0.71
   0   1  -7   32.59    1.52
   0   1  -6   67.39    1.85
   0   1  -5    4.32    0.68
   0   1  -4    7.08    0.67
   0   1  -3  189.15    2.45
   0   1  -2  111.41    1.85
   0   1  -1    1.25    0.44
   0   2  -1    9.87    0.74
   0   2  -2    0.70    0.58
   0   2  -3    5.55    0.63
   0   2  -4   36.33    1.51
   0   2  -5    1.96    0.59
   0   2  -6    1.02    0.65
   0   2  -7    3.07    0.75
   0   2  -8   10.05    0.90
   0   2  -9    8.91    0.87
   0   2 -10    6.28    0.87
   0   2 -11    0.48    0.87
   0   2 -12    1.59    0.85
   0   2 -13   -0.43    0.96
   0   2 -14    7.22    1.08
   0   2 -15    0.58    1.06
   0   2 -16    1.40    1.10
   0   2 -17    0.85    1.14
   0   2 -18    2.92    1.14
   0   2 -19   -1.10    1.24
   0   2 -20    4.23    1.35
   0   2 -21    1.41    1.31
   0   2 -22    0.68    1.37
   0   2 -23    0.39    1.27
   0   2 -24   -0.28    1.44
   0   3 -23   -1.88    1.35
   0   3 -22   -3.30    1.32
   0   3 -21    0.46    1.25
   0   3 -20   -0.62    1.29
   0   3 -19    2.89    1.29
   0   3 -18   -0.51    1.23
   0   3 -17    7.30    1.39
   0   3 -16    3.49    1.22
   0   3 -15    0.14    1.22
   0   3 -14    1.59    1.15
   0   3 -13    0.22    1.10
   0   3 -12    0.37    0.98
   0   3 -11    1.41    0.98
   0   3 -10   -0.97    0.97
   0   3  -9    9.39    1.07
   0   3  -8    2.97    0.90
   0   3  -7   -0.36    0.81
   0   3  -6    2.80    0.78
   0   3  -5   54.22    1.99
   0   3  -4   13.22    0.99
   0   3  -3   12.44    0.92
   0   3  -2    0.11    0.65
   0   3  -1    0.70    0.67
   0   4  -1    5.63    1.06
   0   4  -2    3.60    0.94
   0   4  -3    0.95    0.94
   0   4  -4    4.70    1.05
   0   4  -5   41.86    1.96
   0   4  -6    1.17    1.00
   0   4  -7   23.87    1.44
   0   4  -8    5.72    1.09
   0   4  -9    0.35    0.98
   0   4 -10    2.13    1.09
   0   4 -11    5.54    1.08
   0   4 -12    4.43    1.15
   0   4 -13    2.28    1.12
   0   4 -14    2.81    1.28
   0   4 -15   -2.12    1.22
   0   4 -16    0.90    1.15
   0   4 -17   -0.37    1.28
   0   4 -18    1.50    1.26
   0   4 -19    0.20    1.22
   0   4 -20    0.71    1.29
   0   5 -16   -0.86    1.26
   0   5 -15    2.62    1.20
   0   5 -14    0.20    1.21
   0   5 -13    2.07    1.21
   0   5 -12    2.70    1.22
   0   5 -11   -0.49    1.17
   0   5 -10   -0.71    1.01
   0   5  -9    0.58    0.93
   0   5  -8   -1.24    1.05
   0   5  -7   -0.06    1.06
   0   5  -6   -0.70    1.19
   0   5  -5   -0.53    1.25
   0   5  -4   11.39    1.40
   0   5  -3    9.87    1.37
   0   5  -2    1.75    1.19
   0   5  -1    1.69    1.04
   0   6  -1    1.31    1.35
   0   6  -2    0.07    1.20
   0   6  -3    0.86    1.23
   0   6  -4    0.80    1.15
   0   6  -5    0.34    1.08
   0   6  -6    0.34    1.16
   0   6  -7    1.32    1.25
   0   6  -8   -1.27    1.22
   0   6  -9   -0.14    1.26
   1   0  25   -1.46    1.22
   1   0  24    2.50    0.94
   1   0  23    1.12    1.04
   1   0  22   -0.29    1.07
   1   0  21    0.22    1.00
   1   0  20    1.18    0.87
   1   0  19  -12.60    1.57
   1   0  18   60.23    2.15
   1   0  17   -8.28    1.44
   1   0  16    8.49    1.10
   1   0  15   -3.79    1.04
   1   0  14   81.75    2.54
   1   0  13   -1.94    0.84
   1   0  12   19.52    1.05
   1   0  11   -0.08    0.65
   1   0  10   14.83    0.85
   1   0   9   -0.10    0.56
   1   0   8   10.03    0.71
   1   0   7   -0.52    0.57
   1   0   6    1.64    0.61
   1   0   5   -0.02    0.56
   1   0   4   70.97    1.58
   1   0   3    0.24    0.39
   1   0   2  389.21    2.49
   1   1   0  132.82    1.93
   1   1   1   53.21    1.37
   1   1   2  112.14    1.92
   1   1   3  635.58    4.44
   1   1   4  565.19    4.42
   1   1   5  -41.95    1.84
   1   1   6   11.03    0.75
   1   1   7   55.12    1.83
   1   1   8   14.58    0.84
   1   1   9   -0.07    0.68
   1   1  10   15.01    0.90
   1   1  11   -0.08    0.72
   1   1  12   -1.22    0.80
   1   1  13    6.70    0.96
   1   1  14    0.98    0.92
   1   1  15   -0.30    0.94
   1   1  16   -1.49    0.96
   1   1  17   -1.43    1.10
   1   1  18    3.68    1.16
   1   1  19    3.60    1.18
   1   1  20    6.77    1.25
   1   1  21   -0.61    1.22
   1   1  22    0.36    1.13
   1   1  23    6.02    1.10
   1   1  24    3.52    1.27
   1   1  25    1.05    1.10
   1   2  24    0.42    1.32
   1   2  23    0.67    1.20
   1   2  22   -0.95    1.15
   1   2  21    4.95    1.21
   1   2  20   -0.11    1.13
   1   2  19    4.04    1.16
   1   2  18    4.57    1.19
   1   2  17   -0.09    1.07
   1   2  16    1.20    1.12
   1   2  15    2.39    1.10
   1   2  14    3.85    1.04
   1   2  13    0.59    0.93
   1   2  12    0.76    0.90
   1   2  11    8.57    1.06
   1   2  10    0.03    0.76
   1   2   9    9.76    0.93
   1   2   8   15.91    1.02
   1   2   7   57.48    1.92
   1   2   6    6.44    0.79
   1   2   5   31.33    1.49
   1   2   4   45.81    1.68
   1   2   3   39.09    1.59
   1   2   2   10.57    0.77
   1   2   1    6.41    0.66
   1   2   0    1.27    0.58
   1   3   0    4.03    0.75
   1   3   1   -0.08    0.71
   1   3   2    6.06    0.85
   1   3   3   -0.66    0.77
   1   3   4   15.10    1.09
   1   3   5   29.47    1.53
   1   3   6    4.10    0.92
   1   3   7    0.26    0.80
   1   3   8    1.69    0.97
   1   3   9    2.46    0.93
   1   3  10    2.38    1.08
   1   3  11    1.23    1.10
   1   3  12    2.09    1.14
   1   3  13    3.02    1.14
   1   3  14    4.19    1.13
   1   3  15    2.00    1.20
   1   3  16    1.90    1.19
   1   3  17    0.65    1.11
   1   3  18   -0.17    1.12
   1   3  19    0.24    1.24
   1   3  20    2.26    1.21
   1   3  21    0.79    1.18
   1   3  22   -0.28    1.26
   1   4  20    4.37    1.44
   1   4  19    0.75    1.39
   1   4  18   -0.53    1.25
   1   4  17    2.94    1.24
   1   4  16    4.41    1.43
   1   4  15   -1.70    1.25
   1   4  14    7.43    1.39
   1   4  13    3.08    1.22
   1   4  12    5.61    1.19
   1   4  11    0.30    1.10
   1   4  10   -1.16    1.22
   1   4   9   12.14    1.41
   1   4   8   11.43    1.31
   1   4   7   22.00    1.61
   1   4   6    2.09    1.11
   1   4   5    0.92    1.09
   1   4   4    6.48    1.22
   1   4   3    0.88    0.94
   1   4   2   17.47    1.31
   1   4   1   11.98    1.22
   1   4   0   -2.23    0.99
   1   5   0    4.29    1.16
   1   5   1    4.04    1.29
   1   5   2   -3.23    1.11
   1   5   3    0.63    1.21
   1   5   4    3.93    1.07
   1   5   5    8.63    1.20
   1   5   6    4.67    1.23
   1   5   7   -1.12    1.18
   1   5   8    2.98    1.30
   1   5   9    2.11    1.32
   1   5  10    3.73    1.25
   1   5  11    0.25    1.21
   1   5  12   -1.47    1.35
   1   5  13    0.33    1.36
   1   5  14    2.45    1.20
   1   5  15    0.14    1.36
   1   5  16    0.07    1.48
   1   6   9   -0.15    1.39
   1   6   8    0.79    1.32
   1   6   7    0.63    1.30
   1   6   6   -0.42    1.28
   1   6   5   -0.07    1.33
   1   6   4   -0.07    1.24
   1   6   3    1.61    1.24
   1   6   2    0.47    1.20
   1   6   1    0.33    1.23
   1   6   0   -0.53    1.24
   1   6  -1   -0.59    1.52
   1   6  -2    4.04    1.38
   1   6  -3    0.27    1.17
   1   6  -4   -1.27    1.24
   1   6  -5   -0.07    1.19
   1   6  -6    2.19    1.19
   1   6  -7   -1.18    1.21
   1   6  -8    1.20    1.15
   1   6  -9    1.73    1.04
   1   5 -16    3.34    1.26
   1   5 -15    0.96    1.12
   1   5 -14    0.73    1.15
   1   5 -13   -0.58    1.18
   1   5 -12   -1.31    1.15
   1   5 -11    1.34    1.09
   1   5 -10    0.06    1.13
   1   5  -9   -0.63    1.02
   1   5  -8    0.11    1.10
   1   5  -7   -0.22    1.13
   1   5  -6    1.68    1.10
   1   5  -5   21.90    1.75
   1   5  -4   21.88    1.62
   1   5  -3   -0.52    1.08
   1   5  -2    0.62    1.09
   1   5  -1   -0.26    1.06
   1   4  -1   -0.23    0.95
   1   4  -2    2.87    0.93
   1   4  -3    1.83    0.92
   1   4  -4   10.72    1.15
   1   4  -5    0.57    0.92
   1   4  -6   15.01    1.37
   1   4  -7    0.86    0.95
   1   4  -8    0.66    1.01
   1   4  -9   14.95    1.30
   1   4 -10    1.67    0.96
   1   4 -11    3.51    1.09
   1   4 -12   -0.96    1.09
   1   4 -13    1.37    1.06
   1   4 -14    2.19    1.04
   1   4 -15    3.31    1.31
   1   4 -16    1.55    1.18
   1   4 -17    0.19    1.28
   1   4 -18    4.79    1.37
   1   4 -19   -1.15    1.43
   1   4 -20    0.07    1.31
   1   3 -23    0.57    1.35
   1   3 -22    3.60    1.22
   1   3 -21   -1.29    1.35
   1   3 -20    1.72    1.23
   1   3 -19   -1.93    1.28
   1   3 -18    4.00    1.23
   1   3 -17   -0.26    1.12
   1   3 -16   -1.36    1.16
   1   3 -15   14.20    1.43
   1   3 -14    0.87    1.16
   1   3 -13    1.21    1.16
   1   3 -12    0.78    0.97
   1   3 -11    2.39    0.99
   1   3 -10    2.31    1.04
   1   3  -9    2.63    0.94
   1   3  -8    5.08    0.90
   1   3  -7    7.00    0.89
   1   3  -6    2.42    0.66
   1   3  -5    5.94    0.87
   1   3  -4    8.53    0.86
   1   3  -3   27.97    1.44
   1   3  -2    6.42    0.84
   1   3  -1   16.89    0.99
   1   2  -1   34.17    1.44
   1   2  -2   34.89    1.43
   1   2  -3   55.41    1.77
   1   2  -4    3.24    0.61
   1   2  -5    3.81    0.63
   1   2  -6    2.91    0.66
   1   2  -7   20.55    1.05
   1   2  -8   11.14    0.92
   1   2  -9    0.82    0.74
   1   2 -10    7.49    0.91
   1   2 -11   24.91    1.35
   1   2 -12    5.77    1.00
   1   2 -13   10.79    1.15
   1   2 -14    1.26    0.99
   1   2 -15   -0.69    1.05
   1   2 -16    6.34    1.12
   1   2 -17    1.13    1.11
   1   2 -18    2.50    1.23
   1   2 -19    0.26    1.20
   1   2 -20    6.06    1.15
   1   2 -21   -1.17    1.26
   1   2 -22    0.37    1.25
   1   2 -23   -0.52    1.29
   1   2 -24   -1.58    1.36
   1   2 -25    0.36    1.36
   1   1 -26    0.65    1.24
   1   1 -25    4.54    1.38
   1   1 -24    0.78    1.30
   1   1 -23   -2.88    1.25
   1   1 -22    0.92    1.24
   1   1 -21    0.65    1.23
   1   1 -20    0.56    1.22
   1   1 -19    3.16    1.26
   1   1 -18   -1.54    1.13
   1   1 -17   -0.75    1.07
   1   1 -16    3.09    1.17
   1   1 -15    3.99    0.98
   1   1 -14    2.49    1.02
   1   1 -13   51.23    1.98
   1   1 -12    4.64    0.89
   1   1 -11   11.79    0.97
   1   1 -10   30.99    1.46
   1   1  -9   45.42    1.75
   1   1  -8   40.59    1.63
   1   1  -7    1.46    0.61
   1   1  -6   28.38    1.27
   1   1  -5   70.13    1.85
   1   1  -4   62.45    1.67
   1   1  -3   58.17    1.53
   1   1  -2   25.03    1.11
   1   1  -1  569.66    3.82
   1   0  -3   -0.10    0.35
   1   0  -4  141.38    1.92
   1   0  -5   -0.37    0.56
   1   0  -6  115.78    2.13
   1   0  -7   -0.96    0.62
   1   0  -8    6.56    0.71
   1   0  -9   -0.51    0.63
   1   0 -10    5.99    0.79
   1   0 -11    0.61    0.67
   1   0 -12    7.95    0.84
   1   0 -13   -0.62    0.76
   1   0 -14   30.02    1.51
   1   0 -15    0.03    0.92
   1   0 -16   27.71    1.45
   1   0 -17   -0.89    1.13
   1   0 -18    4.47    1.19
   1   0 -19   -1.08    1.22
   1   0 -20   53.67    2.16
   1   0 -21    1.27    1.30
   1   0 -22    8.69    1.47
   1   0 -23    1.14    1.10
   1   0 -24   -0.13    1.19
   1   0 -25   -1.21    1.32
   1   0 -26    1.14    1.24
   2   6   8   -1.24    1.39
   2   6   7   -0.43    1.32
   2   6   6   -1.12    1.40
   2   6   5   -0.28    1.29
   2   6   4   -0.62    1.30
   2   6   3    3.17    1.20
   2   6   2    2.01    1.18
   2   6   1    1.13    1.21
   2   6   0    2.26    1.34
   2   5   0    2.18    1.07
   2   5   1   -0.47    1.20
   2   5   2   -0.16    1.11
   2   5   3   -0.21    1.12
   2   5   4    0.16    1.08
   2   5   5    1.69    1.12
   2   5   6    0.83    1.11
   2   5   7    1.36    1.07
   2   5   8    0.58    1.18
   2   5   9   -0.60    1.37
   2   5  10    4.09    1.30
   2   5  11    0.06    1.24
   2   5  12    0.78    1.21
   2   5  13    4.08    1.46
   2   5  14    0.90    1.30
   2   5  15   -2.14    1.39
   2   4  19    1.99    1.52
   2   4  18   -0.54    1.38
   2   4  17    2.08    1.33
   2   4  16    0.12    1.23
   2   4  15    1.14    1.29
   2   4  14    2.59    1.18
   2   4  13    0.77    1.06
   2   4  12    0.00    1.06
   2   4  11   -0.15    1.14
   2   4  10    5.07    1.21
   2   4   9   10.61    1.49
   2   4   8   12.76    1.41
   2   4   7    3.75    1.18
   2   4   6    0.87    1.14
   2   4   5    2.50    1.22
   2   4   4   -0.29    1.01
   2   4   3   -0.49    1.06
   2   4   2    8.12    1.24
   2   4   1    2.51    1.05
   2   4   0    5.90    1.13
   2   3   0    1.75    0.68
   2   3   1   15.45    1.07
   2   3   2   27.69    1.26
   2   3   3    1.65    0.82
   2   3   4    5.84    0.87
   2   3   5    1.28    0.81
   2   3   6    8.68    1.06
   2   3   7    2.24    0.97
   2   3   8   -0.47    0.95
   2   3   9    1.32    1.01
   2   3  10    9.44    1.21
   2   3  11   10.11    1.38
   2   3  12    5.84    1.20
   2   3  13    1.25    1.16
   2   3  14    3.32    1.25
   2   3  15    7.19    1.31
   2   3  16    2.98    1.20
   2   3  17    1.51    1.12
   2   3  18    0.29    1.13
   2   3  19    1.05    1.30
   2   3  20    8.14    1.40
   2   3  21    0.41    1.31
   2   3  22    0.07    1.34
   2   2  24    0.51    1.33
   2   2  23    2.63    1.23
   2   2  22    0.20    1.29
   2   2  21    0.87    1.25
   2   2  20    1.76    1.12
   2   2  19    1.00    1.20
   2   2  18    7.33    1.42
   2   2  17    0.69    1.05
   2   2  16   -1.71    1.11
   2   2  15    0.92    1.09
   2   2  14    1.77    0.99
   2   2  13    3.95    0.99
   2   2  12    3.16    0.96
   2   2  11   11.75    1.14
   2   2  10    4.25    0.95
   2   2   9   11.40    1.04
   2   2   8    3.33    0.86
   2   2   7   68.85    2.19
   2   2   6   21.22    1.08
   2   2   5   11.36    0.87
   2   2   4  122.78    2.63
   2   2   3   34.55    1.54
   2   2   2   22.91    1.04
   2   2   1  105.42    2.31
   2   2   0   -0.69    0.61
   2   1   0   65.29    1.61
   2   1   1  192.21    2.53
   2   1   2    0.95    0.67
   2   1   3  419.13    3.89
   2   1   4  314.15    3.50
   2   1   5  129.44    2.49
   2   1   6   43.95    1.66
   2   1   7   46.49    1.72
   2   1   8    9.61    0.86
   2   1   9    1.63    0.68
   2   1  10    6.35    0.86
   2   1  11    6.32    0.86
   2   1  12    3.53    0.81
   2   1  13    1.69    0.90
   2   1  14    2.11    0.92
   2   1  15   23.31    1.46
   2   1  16   24.05    1.58
   2   1  17    1.84    1.25
   2   1  18    4.44    1.20
   2   1  19    0.61    1.18
   2   1  20   -1.95    1.11
   2   1  21    3.39    1.12
   2   1  22    0.18    1.14
   2   1  23   -0.26    1.17
   2   1  24   -1.02    1.27
   2   1  25   -1.30    1.37
   2   0  25   -0.42    1.16
   2   0  24    0.67    1.08
   2   0  23    0.95    1.01
   2   0  22    0.36    1.03
   2   0  21   -0.11    0.97
   2   0  20    0.69    1.05
   2   0  19   -0.49    1.03
   2   0  18   13.81    1.21
   2   0  17   -0.30    0.98
   2   0  16   10.91    1.22
   2   0  15    0.90    0.86
   2   0  14    8.61    1.05
   2   0  13   -1.93    0.77
   2   0  12   -0.03    0.83
   2   0  11   -0.54    0.65
   2   0  10   62.92    1.96
   2   0   9    0.40    0.58
   2   0   8   20.47    1.22
   2   0   7   -0.23    0.55
   2   0   6   37.51    1.47
   2   0   5   -0.08    0.58
   2   0   4   10.90    0.67
   2   0   3    0.86    0.49
   2   0   2  441.85    3.19
   2   0   1   -0.01    0.36
   2   0   0   21.04    0.77
   2   0  -1    0.60    0.31
   2   0  -2  169.98    1.80
   2   0  -3   -0.20    0.40
   2   0  -4  788.26    4.42
   2   0  -5   -0.19    0.60
   2   0  -6  104.11    2.08
   2   0  -7   -0.28    0.62
   2   0  -8  119.16    2.36
   2   0  -9   -2.13    0.66
   2   0 -10   27.37    1.38
   2   0 -11   -0.81    0.70
   2   0 -12   13.11    0.90
   2   0 -13   -1.03    0.75
   2   0 -14    6.28    0.96
   2   0 -15   -0.20    0.88
   2   0 -16    6.26    1.07
   2   0 -17   -0.08    0.95
   2   0 -18   -0.38    1.05
   2   0 -19    1.24    1.08
   2   0 -20    5.00    1.24
   2   0 -21   -0.26    1.15
   2   0 -22   15.99    1.43
   2   0 -23   -0.75    1.25
   2   0 -24    0.80    1.27
   2   0 -25   -1.17    1.19
   2   0 -26    4.07    1.49
   2   1 -26    4.99    1.45
   2   1 -25   -0.20    1.26
   2   1 -24    0.88    1.24
   2   1 -23    1.78    1.20
   2   1 -22    0.28    1.22
   2   1 -21    2.00    1.15
   2   1 -20    3.66    1.21
   2   1 -19    0.21    1.12
   2   1 -18    2.77    1.11
   2   1 -17    0.08    1.07
   2   1 -16    0.64    1.02
   2   1 -15    1.41    0.94
   2   1 -14    6.11    0.98
   2   1 -13   10.42    1.02
   2   1 -12   27.80    1.50
   2   1 -11    4.37    0.80
   2   1 -10   30.93    1.54
   2   1  -9    5.97    0.75
   2   1  -8   80.12    2.08
   2   1  -7    3.69    0.69
   2   1  -6   -0.60    0.65
   2   1  -5    0.69    0.64
   2   1  -4   23.31    1.14
   2   1  -3  438.85    3.73
   2   1  -2   44.18    1.40
   2   1  -1  530.24    3.89
   2   2  -1   54.40    1.72
   2   2  -2    3.97    0.66
   2   2  -3    0.10    0.58
   2   2  -4    3.59    0.61
   2   2  -5    0.08    0.61
   2   2  -6   58.83    1.88
   2   2  -7   21.71    0.98
   2   2  -8    9.91    0.84
   2   2  -9   16.25    1.08
   2   2 -10   24.45    1.34
   2   2 -11    1.25    0.85
   2   2 -12   11.38    1.01
   2   2 -13    7.77    1.10
   2   2 -14   -0.41    1.00
   2   2 -15   -1.02    1.04
   2   2 -16    0.21    1.04
   2   2 -17    1.57    1.17
   2   2 -18   -2.69    1.21
   2   2 -19    6.17    1.27
   2   2 -20   -1.65    1.12
   2   2 -21   -1.63    1.20
   2   2 -22    2.08    1.10
   2   2 -23    0.38    1.33
   2   2 -24    3.12    1.48
   2   2 -25    0.77    1.37
   2   3 -23    0.90    1.23
   2   3 -22    0.72    1.31
   2   3 -21    1.63    1.16
   2   3 -20   -0.48    1.21
   2   3 -19    0.06    1.12
   2   3 -18    1.51    1.10
   2   3 -17    5.78    1.29
   2   3 -16    2.58    1.18
   2   3 -15    1.17    1.09
   2   3 -14   -0.09    1.11
   2   3 -13    1.30    1.03
   2   3 -12    1.00    1.12
   2   3 -11    2.77    1.04
   2   3 -10    1.67    0.93
   2   3  -9    1.63    0.88
   2   3  -8    4.29    1.00
   2   3  -7   -0.19    0.71
   2   3  -6    9.52    0.91
   2   3  -5    2.61    0.79
   2   3  -4    3.65    0.77
   2   3  -3   17.50    1.03
   2   3  -2   27.55    1.38
   2   3  -1    5.35    0.82
   2   4  -1    5.12    0.97
   2   4  -2   -0.27    0.93
   2   4  -3    2.67    0.96
   2   4  -4   12.95    1.21
   2   4  -5    0.40    0.90
   2   4  -6   17.47    1.29
   2   4  -7    3.96    0.98
   2   4  -8    3.48    0.99
   2   4  -9    9.91    1.21
   2   4 -10    0.38    0.87
   2   4 -11    1.81    1.10
   2   4 -12    2.07    1.07
   2   4 -13    1.13    1.16
   2   4 -14    2.77    1.18
   2   4 -15   -0.28    1.10
   2   4 -16    1.33    1.19
   2   4 -17    0.42    1.35
   2   4 -18    0.63    1.35
   2   4 -19    1.90    1.22
   2   4 -20    0.34    1.22
   2   4 -21    1.50    1.31
   2   5 -17    3.51    1.30
   2   5 -16   -0.07    1.24
   2   5 -15   -0.54    1.22
   2   5 -14    0.84    1.09
   2   5 -13    0.94    1.16
   2   5 -12   -0.61    1.09
   2   5 -11   -0.59    1.11
   2   5 -10   -0.35    0.98
   2   5  -9   -0.51    1.06
   2   5  -8    1.99    1.05
   2   5  -7    7.58    1.38
   2   5  -6    0.91    1.15
   2   5  -5    6.98    1.30
   2   5  -4    2.59    1.10
   2   5  -3    3.29    1.23
   2   5  -2    1.53    1.20
   2   5  -1   -0.77    1.07
   2   6  -1    5.79    1.55
   2   6  -2   -1.70    1.28
   2   6  -3   -0.72    1.19
   2   6  -4    2.18    1.17
   2   6  -5   -1.60    1.20
   2   6  -6   -1.14    1.19
   2   6  -7   -0.95    1.24
   2   6  -8   -2.28    1.16
   2   6  -9   -0.56    1.20
   2   6 -10   -1.65    1.28
   3   0  24    0.82    1.14
   3   0  23    1.69    1.01
   3   0  22    0.00    1.07
   3   0  21   -0.18    0.96
   3   0  20    1.43    1.09
   3   0  19   -1.25    1.07
   3   0  18   -1.32    1.08
   3   0  17    1.42    0.94
   3   0  16    9.26    1.30
   3   0  15    0.60    0.94
   3   0  14    8.82    1.10
   3   0  13    1.10    0.77
   3   0  12    8.40    0.89
   3   0  11   -0.67    0.69
   3   0  10   39.75    1.71
   3   0   9    0.20    0.64
   3   0   8  145.85    2.81
   3   0   7    0.63    0.55
   3   0   6   61.58    1.83
   3   0   5    0.32    0.57
   3   0   4   14.92    0.82
   3   0   3    0.36    0.61
   3   0   2   19.70    0.94
   3   0   1   -0.17    0.52
   3   0   0    0.24    0.47
   3   1   0    5.73    0.71
   3   1   1  187.74    2.69
   3   1   2   23.54    1.12
   3   1   3   43.54    1.58
   3   1   4  217.56    3.09
   3   1   5  129.28    2.54
   3   1   6   28.86    1.43
   3   1   7   -0.29    0.69
   3   1   8   56.29    1.92
   3   1   9    0.56    0.73
   3   1  10    3.58    0.79
   3   1  11    2.01    0.88
   3   1  12    3.47    0.92
   3   1  13   10.48    1.11
   3   1  14   10.75    1.22
   3   1  15   22.23    1.53
   3   1  16    3.57    1.16
   3   1  17   19.80    1.52
   3   1  18    3.90    1.18
   3   1  19   -0.85    1.13
   3   1  20    2.09    1.22
   3   1  21    2.16    1.17
   3   1  22    4.70    1.25
   3   1  23   -1.01    1.22
   3   1  24    1.70    1.16
   3   2  23    2.91    1.32
   3   2  22    0.13    1.32
   3   2  21   -2.23    1.30
   3   2  20   12.02    1.44
   3   2  19    3.32    1.28
   3   2  18    1.35    1.25
   3   2  17   12.05    1.42
   3   2  16    0.14    1.22
   3   2  15   22.53    1.55
   3   2  14    0.86    1.04
   3   2  13    2.05    1.11
   3   2  12    4.28    1.12
   3   2  11    2.74    0.99
   3   2  10    3.52    0.93
   3   2   9    3.49    0.93
   3   2   8   39.26    1.87
   3   2   7   98.15    2.55
   3   2   6   40.97    1.80
   3   2   5    6.88    0.82
   3   2   4   12.59    0.92
   3   2   3   -0.76    0.71
   3   2   2   10.70    0.80
   3   2   1    2.15    0.69
   3   2   0    1.78    0.61
   3   3   0  128.39    2.95
   3   3   1   84.91    2.42
   3   3   2    1.25    0.73
   3   3   3    0.41    0.81
   3   3   4    2.54    0.83
   3   3   5   -0.86    0.87
   3   3   6   -0.21    0.90
   3   3   7    0.04    0.99
   3   3   8    3.85    1.06
   3   3   9    1.37    1.03
   3   3  10    1.27    1.05
   3   3  11   28.72    1.72
   3   3  12   18.99    1.57
   3   3  13   -2.17    1.25
   3   3  14    2.38    1.23
   3   3  15    0.31    1.10
   3   3  16    2.85    1.19
   3   3  17    3.11    1.16
   3   3  18    1.57    1.14
   3   3  19    1.53    1.21
   3   3  20    3.14    1.38
   3   3  21   -1.19    1.29
   3   4  19    0.73    1.26
   3   4  18   -0.14    1.26
   3   4  17    0.93    1.30
   3   4  16    1.41    1.36
   3   4  15    2.63    1.25
   3   4  14    0.76    1.16
   3   4  13    4.51    1.35
   3   4  12    6.56    1.31
   3   4  11    4.02    1.15
   3   4  10    0.00    1.13
   3   4   9    7.00    1.28
   3   4   8    3.06    1.20
   3   4   7   -1.16    1.14
   3   4   6    6.54    1.28
   3   4   5    2.64    1.11
   3   4   4   -0.04    1.13
   3   4   3   -1.58    1.11
   3   4   2    3.76    1.09
   3   4   1    3.32    1.05
   3   4   0    1.97    0.93
   3   5   0   -0.58    1.09
   3   5   1   -0.21    1.10
   3   5   2    0.80    1.02
   3   5   3    0.70    1.04
   3   5   4   -0.33    1.11
   3   5   5    1.99    1.19
   3   5   6   -1.18    1.11
   3   5   7    2.36    1.15
   3   5   8    1.12    1.25
   3   5   9    0.91    1.22
   3   5  10    0.25    1.12
   3   5  11    1.53    1.32
   3   5  12    0.99    1.30
   3   5  13    1.29    1.41
   3   5  14    0.70    1.26
   3   6   7   -0.07    1.43
   3   6   6    1.97    1.28
   3   6   5   -2.92    1.39
   3   6   4    0.41    1.21
   3   6   3   -1.15    1.29
   3   6   2    0.34    1.22
   3   6   1    4.69    1.22
   3   6   0    2.33    1.38
   3   6  -1   -0.73    1.21
   3   6  -2    1.07    1.27
   3   6  -3    0.20    1.22
   3   6  -4    2.35    1.30
   3   6  -5    1.70    1.18
   3   6  -6    1.03    1.28
   3   6  -7    0.35    1.18
   3   6  -8   -1.27    1.16
   3   6  -9   -1.21    1.28
   3   5 -17   -0.07    1.24
   3   5 -16    0.91    1.33
   3   5 -15    1.08    1.26
   3   5 -14    1.44    1.32
   3   5 -13   -2.55    1.26
   3   5 -12   -0.43    1.20
   3   5 -11    1.08    1.06
   3   5 -10    0.59    1.14
   3   5  -9    2.24    1.21
   3   5  -8    1.18    1.03
   3   5  -7    2.26    1.11
   3   5  -6    3.59    1.23
   3   5  -5    1.07    1.08
   3   5  -4    3.03    0.99
   3   5  -3    1.58    1.04
   3   5  -2    0.00    1.11
   3   5  -1   -1.47    1.11
   3   4  -1    0.88    0.97
   3   4  -2   -2.01    1.01
   3   4  -3    0.85    0.93
   3   4  -4    0.57    0.87
   3   4  -5    1.82    1.18
   3   4  -6    8.48    1.21
   3   4  -7   -0.43    1.01
   3   4  -8   15.14    1.43
   3   4  -9    1.07    1.11
   3   4 -10    2.29    0.98
   3   4 -11   -1.89    1.15
   3   4 -12    2.05    1.08
   3   4 -13    2.44    1.06
   3   4 -14   -4.91    0.76
   3   4 -15   -0.90    1.15
   3   4 -16   -2.68    1.23
   3   4 -17   -0.30    1.23
   3   4 -18    1.20    1.31
   3   4 -19   -1.58    1.29
   3   4 -20    0.55    1.26
   3   4 -21   -2.80    1.48
   3   3 -23   -0.28    1.30
   3   3 -22    0.20    1.23
   3   3 -21   -1.01    1.34
   3   3 -20    0.84    1.16
   3   3 -19    2.28    1.19
   3   3 -18    2.33    1.30
   3   3 -17    0.15    1.19
   3   3 -16    2.36    1.08
   3   3 -15    6.31    1.15
   3   3 -14    2.42    1.06
   3   3 -13    2.97    1.17
   3   3 -12    5.95    1.07
   3   3 -11   -1.04    1.03
   3   3 -10    0.33    0.95
   3   3  -9    2.80    0.95
   3   3  -8    0.65    0.83
   3   3  -7   10.20    1.00
   3   3  -6    6.47    0.90
   3   3  -5    0.50    0.72
   3   3  -4   17.08    1.08
   3   3  -3    3.05    0.79
   3   3  -2   -0.06    0.77
   3   3  -1    8.64    0.86
   3   2  -1    3.37    0.66
   3   2  -2   -0.35    0.61
   3   2  -3    3.13    0.63
   3   2  -4   -0.66    0.59
   3   2  -5   -0.40    0.63
   3   2  -6   25.58    1.24
   3   2  -7    1.42    0.64
   3   2  -8    1.63    0.69
   3   2  -9   19.82    1.10
   3   2 -10    3.16    0.86
   3   2 -11   64.78    2.24
   3   2 -12   21.77    1.31
   3   2 -13    2.32    0.97
   3   2 -14    2.25    0.96
   3   2 -15   -1.91    1.09
   3   2 -16    5.03    1.21
   3   2 -17    2.67    1.08
   3   2 -18    3.38    1.14
   3   2 -19   -1.51    1.22
   3   2 -20    1.60    1.14
   3   2 -21   -1.19    1.20
   3   2 -22    0.30    1.27
   3   2 -23   -0.13    1.36
   3   2 -24   -0.33    1.38
   3   2 -25   -1.61    1.41
   3   1 -26    0.91    1.29
   3   1 -25    1.00    1.25
   3   1 -24   -0.25    1.36
   3   1 -23   17.88    1.67
   3   1 -22    1.84    1.26
   3   1 -21    1.21    1.12
   3   1 -20    1.43    1.25
   3   1 -19    1.11    1.07
   3   1 -18   -0.39    1.17
   3   1 -17    3.34    1.11
   3   1 -16    0.38    1.04
   3   1 -15   -0.64    0.95
   3   1 -14   15.10    1.25
   3   1 -13    0.12    0.81
   3   1 -12    1.07    0.79
   3   1 -11  137.12    2.91
   3   1 -10    6.31    0.78
   3   1  -9   20.26    0.95
   3   1  -8   21.63    1.02
   3   1  -7   95.89    2.21
   3   1  -6   40.67    1.57
   3   1  -5   32.84    1.49
   3   1  -4  606.22    4.70
   3   1  -3   21.89    1.04
   3   1  -2  102.22    2.07
   3   1  -1    1.26    0.67
   3   0  -1    0.57    0.45
   3   0  -2  240.84    2.52
   3   0  -3   -0.28    0.53
   3   0  -4 1195.79    5.89
   3   0  -5    0.91    0.65
   3   0  -6  110.53    2.17
   3   0  -7   -0.62    0.63
   3   0  -8  126.91    2.43
   3   0  -9   -0.63    0.65
   3   0 -10   13.68    0.85
   3   0 -11   -0.27    0.68
   3   0 -12   42.33    1.83
   3   0 -13   -1.18    0.76
   3   0 -14   -0.94    0.83
   3   0 -15    0.68    0.86
   3   0 -16    4.01    0.96
   3   0 -17   -0.12    0.98
   3   0 -18    8.92    1.22
   3   0 -19    0.17    1.09
   3   0 -20    0.58    1.15
   3   0 -21    0.77    1.05
   3   0 -22    2.94    1.19
   3   0 -23   -1.04    1.24
   3   0 -24   -1.78    1.26
   3   0 -25   -0.65    1.28
   3   0 -26   -1.93    1.37
   4   6   6   -1.01    1.35
   4   6   5   -1.28    1.33
   4   6   4    1.26    1.16
   4   6   3    0.28    1.30
   4   6   2    2.06    1.36
   4   6   1    0.07    1.27
   4   6   0    0.27    1.24
   4   5   0    0.64    1.05
   4   5   1   -1.13    1.12
   4   5   2    0.00    1.14
   4   5   3   -1.92    1.16
   4   5   4    1.89    1.08
   4   5   5   -0.85    1.11
   4   5   6    2.13    1.22
   4   5   7    1.12    1.17
   4   5   8    1.09    1.21
   4   5   9    4.95    1.40
   4   5  10    0.38    1.31
   4   5  11   -0.13    1.26
   4   5  12   -0.27    1.36
   4   5  13   -0.21    1.30
   4   5  14   -0.65    1.41
   4   4  18   -1.00    1.29
   4   4  17    0.82    1.32
   4   4  16    0.92    1.36
   4   4  15    0.25    1.29
   4   4  14    2.42    1.35
   4   4  13    0.12    1.25
   4   4  12    4.47    1.37
   4   4  11   -0.91    1.18
   4   4  10    9.19    1.41
   4   4   9    1.81    1.13
   4   4   8   -1.41    1.17
   4   4   7    0.33    1.11
   4   4   6    0.98    1.09
   4   4   5    2.37    1.08
   4   4   4    0.22    1.08
   4   4   3   -0.30    1.11
   4   4   2    1.90    1.12
   4   4   1    0.58    1.04
   4   4   0    1.12    1.07
   4   3   0   10.05    1.00
   4   3   1   47.19    1.93
   4   3   2   -0.64    0.81
   4   3   3    0.98    0.81
   4   3   4    8.05    1.11
   4   3   5   -0.21    0.90
   4   3   6    5.96    1.04
   4   3   7    1.23    0.98
   4   3   8    2.45    1.05
   4   3   9    2.27    1.08
   4   3  10   32.96    1.75
   4   3  11   29.06    1.68
   4   3  12   40.98    1.99
   4   3  13   10.51    1.44
   4   3  14   16.00    1.43
   4   3  15    0.70    1.08
   4   3  16    2.43    1.39
   4   3  17    1.19    1.29
   4   3  18   -1.18    1.22
   4   3  19   -0.46    1.25
   4   3  20    2.13    1.18
   4   3  21    0.29    1.22
   4   2  22    2.91    1.23
   4   2  21   -0.07    1.34
   4   2  20   -0.93    1.26
   4   2  19    6.13    1.12
   4   2  18    0.17    1.18
   4   2  17    0.00    1.11
   4   2  16    4.15    1.20
   4   2  15   -0.19    1.18
   4   2  14   54.32    2.16
   4   2  13   -1.18    1.14
   4   2  12    3.06    1.02
   4   2  11    1.68    1.04
   4   2  10    0.81    0.97
   4   2   9   28.57    1.48
   4   2   8   89.70    2.68
   4   2   7   71.13    2.26
   4   2   6    5.94    0.87
   4   2   5   10.71    0.88
   4   2   4   89.17    2.36
   4   2   3   46.03    1.83
   4   2   2   22.43    1.16
   4   2   1  111.54    2.47
   4   2   0   70.13    2.07
   4   1   0   35.70    1.51
   4   1   1    4.55    0.68
   4   1   2   14.22    0.80
   4   1   3   74.75    2.00
   4   1   4   62.24    1.87
   4   1   5    8.73    0.74
   4   1   6   46.99    1.74
   4   1   7   89.91    2.32
   4   1   8    0.58    0.68
   4   1   9    0.00    0.77
   4   1  10   20.84    1.19
   4   1  11    0.23    0.81
   4   1  12   13.70    1.20
   4   1  13   -1.29    0.96
   4   1  14   10.67    1.21
   4   1  15    5.56    1.24
   4   1  16    1.36    1.00
   4   1  17   -2.79    1.07
   4   1  18    1.66    1.07
   4   1  19    6.05    1.23
   4   1  20    2.04    1.36
   4   1  21    0.49    1.13
   4   1  22    0.52    1.20
   4   1  23   -0.48    1.18
   4   0  24    1.29    1.16
   4   0  23    0.74    1.11
   4   0  22    0.51    1.13
   4   0  21    1.63    1.06
   4   0  20    1.08    1.15
   4   0  19    0.80    0.96
   4   0  18   -0.30    1.00
   4   0  17    0.57    0.97
   4   0  16   -1.11    1.00
   4   0  15   -0.29    0.98
   4   0  14   -0.08    0.97
   4   0  13    0.04    0.84
   4   0  12    7.25    0.95
   4   0  11    0.75    0.68
   4   0  10    3.87    0.82
   4   0   9   -0.03    0.63
   4   0   8  114.98    2.62
   4   0   7   -0.79    0.63
   4   0   6   16.44    0.89
   4   0   5    0.82    0.58
   4   0   4  123.74    2.34
   4   0   3   -1.77    0.61
   4   0   2   12.26    0.73
   4   0   1   -0.54    0.64
   4   0   0   46.33    1.53
   4   0  -1   -0.12    0.60
   4   0  -2   45.89    1.53
   4   0  -3    1.28    0.61
   4   0  -4  278.69    3.18
   4   0  -5    1.22    0.63
   4   0  -6    1.41    0.68
   4   0  -7    0.14    0.63
   4   0  -8    9.17    0.75
   4   0  -9    0.60    0.61
   4   0 -10    1.11    0.65
   4   0 -11    0.82    0.71
   4   0 -12   66.47    2.14
   4   0 -13    0.67    0.76
   4   0 -14    9.27    0.99
   4   0 -15    0.54    0.87
   4   0 -16    3.91    1.04
   4   0 -17   -0.43    0.99
   4   0 -18   14.67    1.37
   4   0 -19    0.85    1.03
   4   0 -20    2.24    1.13
   4   0 -21   -0.51    1.09
   4   0 -22    1.67    1.15
   4   0 -23   -1.15    1.19
   4   0 -24   14.04    1.57
   4   0 -25    0.26    1.30
   4   0 -26    4.08    1.37
   4   0 -27   -0.86    1.27
   4   1 -26    5.68    1.36
   4   1 -25   -0.20    1.28
   4   1 -24    0.31    1.29
   4   1 -23    3.05    1.17
   4   1 -22    1.11    1.10
   4   1 -21    4.22    1.40
   4   1 -20   -0.39    1.11
   4   1 -19   -0.04    1.10
   4   1 -18    0.52    1.14
   4   1 -17    4.22    1.08
   4   1 -16   -2.05    1.06
   4   1 -15    2.52    0.96
   4   1 -14    0.10    0.85
   4   1 -13    4.47    0.84
   4   1 -12   52.13    1.97
   4   1 -11   24.69    1.25
   4   1 -10   16.18    0.95
   4   1  -9   17.81    0.95
   4   1  -8  161.57    2.85
   4   1  -7   10.86    0.78
   4   1  -6   11.97    0.81
   4   1  -5   97.51    2.17
   4   1  -4  249.51    3.20
   4   1  -3   60.59    1.75
   4   1  -2    7.59    0.75
   4   1  -1    3.80    0.68
   4   2  -1    0.79    0.64
   4   2  -2   47.86    1.74
   4   2  -3    3.03    0.71
   4   2  -4   66.87    2.05
   4   2  -5   54.83    1.87
   4   2  -6    1.46    0.72
   4   2  -7   17.92    1.09
   4   2  -8   24.21    1.28
   4   2  -9   32.76    1.55
   4   2 -10    3.12    0.84
   4   2 -11    7.75    0.97
   4   2 -12   -0.60    0.87
   4   2 -13    1.52    0.98
   4   2 -14    3.23    1.03
   4   2 -15    0.96    1.04
   4   2 -16   -0.63    1.19
   4   2 -17   -1.33    1.15
   4   2 -18    1.61    1.17
   4   2 -19    1.16    1.09
   4   2 -20    0.74    1.15
   4   2 -21    3.76    1.25
   4   2 -22    1.36    1.22
   4   2 -23    1.56    1.28
   4   2 -24    0.99    1.32
   4   2 -25    0.63    1.26
   4   3 -23    0.62    1.22
   4   3 -22    0.26    1.21
   4   3 -21    1.19    1.25
   4   3 -20    3.16    1.36
   4   3 -19    0.34    1.13
   4   3 -18    0.54    1.13
   4   3 -17    0.15    1.06
   4   3 -16    2.85    1.25
   4   3 -15    2.01    1.27
   4   3 -14    0.43    1.15
   4   3 -13   -0.30    1.08
   4   3 -12    0.04    1.05
   4   3 -11    0.39    1.00
   4   3 -10    0.71    0.94
   4   3  -9    2.95    0.94
   4   3  -8    0.63    0.90
   4   3  -7    1.18    0.85
   4   3  -6   15.00    1.05
   4   3  -5   29.47    1.60
   4   3  -4   13.85    1.07
   4   3  -3    1.14    0.80
   4   3  -2    6.42    0.90
   4   3  -1    6.23    0.94
   4   4  -1    6.62    1.06
   4   4  -2    1.48    1.00
   4   4  -3    1.57    1.17
   4   4  -4    2.17    1.03
   4   4  -5   -0.51    0.99
   4   4  -6    5.92    1.15
   4   4  -7   21.12    1.48
   4   4  -8    2.62    1.15
   4   4  -9   -0.98    1.03
   4   4 -10    4.25    1.10
   4   4 -11    1.90    1.10
   4   4 -12    1.81    1.18
   4   4 -13    3.65    1.32
   4   4 -14    0.76    1.15
   4   4 -15   -1.18    1.19
   4   4 -16    2.10    1.24
   4   4 -17    0.42    1.22
   4   4 -18    0.82    1.31
   4   4 -19    0.99    1.29
   4   4 -20    1.85    1.18
   4   4 -21    1.14    1.37
   4   5 -17    1.23    1.33
   4   5 -16    1.12    1.31
   4   5 -15   -1.08    1.34
   4   5 -14   -0.92    1.44
   4   5 -13    1.72    1.37
   4   5 -12   -0.50    1.14
   4   5 -11   -1.57    1.14
   4   5 -10    1.54    1.07
   4   5  -9    9.59    1.25
   4   5  -8   -3.80    0.66
   4   5  -7    7.85    1.22
   4   5  -6   -1.21    1.12
   4   5  -5    1.84    1.06
   4   5  -4    0.59    1.13
   4   5  -3   -0.11    1.08
   4   5  -2    2.50    1.18
   4   5  -1    0.00    1.17
   4   6  -1    3.17    1.19
   4   6  -2    1.21    1.21
   4   6  -3    0.74    1.30
   4   6  -4    3.94    1.39
   4   6  -5   -0.07    1.27
   4   6  -6    1.66    1.24
   4   6  -7   -0.07    1.24
   4   6  -8   -0.07    1.28
   4   6  -9    0.22    1.24
   5   0  23   -1.27    1.26
   5   0  22    0.60    1.18
   5   0  21    1.52    0.99
   5   0  20    0.18    1.17
   5   0  19    0.96    1.05
   5   0  18    1.70    1.08
   5   0  17    1.55    0.90
   5   0  16    0.94    0.99
   5   0  15   -0.39    0.98
   5   0  14   13.13    1.19
   5   0  13    0.12    0.91
   5   0  12    3.01    0.83
   5   0  11   -0.95    0.82
   5   0  10    1.54    0.80
   5   0   9   -0.44    0.71
   5   0   8    1.33    0.71
   5   0   7   -1.26    0.70
   5   0   6   24.20    1.14
   5   0   5   -3.08    0.72
   5   0   4  179.44    2.93
   5   0   3   -0.06    0.60
   5   0   2   11.48    0.77
   5   0   1   -0.53    0.62
   5   0   0    1.04    0.60
   5   1   0    5.31    0.68
   5   1   1    4.59    0.70
   5   1   2   22.16    1.13
   5   1   3    2.25    0.67
   5   1   4    5.28    0.74
   5   1   5   28.12    1.34
   5   1   6   -0.15    0.73
   5   1   7  135.56    2.89
   5   1   8   21.18    1.21
   5   1   9   -0.71    0.85
   5   1  10    0.30    0.87
   5   1  11    0.35    0.88
   5   1  12   21.01    1.37
   5   1  13    0.85    0.97
   5   1  14   10.10    1.30
   5   1  15   -0.56    1.02
   5   1  16    0.68    0.96
   5   1  17    1.24    1.07
   5   1  18   17.85    1.55
   5   1  19    5.78    1.26
   5   1  20   -0.67    1.19
   5   1  21   -0.19    1.35
   5   1  22   -2.80    1.26
   5   1  23    3.02    1.22
   5   2  22   -0.79    1.31
   5   2  21    2.39    1.17
   5   2  20   -0.13    1.31
   5   2  19    1.54    1.34
   5   2  18   -0.88    1.26
   5   2  17   10.87    1.53
   5   2  16   34.82    1.97
   5   2  15   36.31    1.85
   5   2  14    0.80    1.20
   5   2  13   -0.60    1.10
   5   2  12   10.07    1.34
   5   2  11    0.40    1.09
   5   2  10    8.25    1.14
   5   2   9   21.15    1.35
   5   2   8   37.00    1.72
   5   2   7    6.50    1.01
   5   2   6    5.81    0.94
   5   2   5   26.35    1.18
   5   2   4   37.56    1.70
   5   2   3    5.15    0.86
   5   2   2    1.31    0.73
   5   2   1    8.79    0.92
   5   2   0  123.02    2.60
   5   3   0    2.82    0.92
   5   3   1    0.80    0.87
   5   3   2    0.30    0.89
   5   3   3    0.35    0.90
   5   3   4   -1.53    0.97
   5   3   5    1.58    0.97
   5   3   6    0.49    0.98
   5   3   7    1.42    1.06
   5   3   8    2.92    1.00
   5   3   9    3.04    1.12
   5   3  10   15.21    1.47
   5   3  11    1.39    1.26
   5   3  12    9.55    1.51
   5   3  13   24.20    1.78
   5   3  14   -2.69    1.23
   5   3  15    0.96    1.11
   5   3  16    0.35    1.19
   5   3  17   -0.80    1.27
   5   3  18    2.27    1.32
   5   3  19    2.93    1.27
   5   3  20    2.21    1.25
   5   4  17    0.57    1.35
   5   4  16    0.82    1.29
   5   4  15    1.50    1.24
   5   4  14    2.95    1.44
   5   4  13    2.17    1.35
   5   4  12    0.64    1.22
   5   4  11    0.22    1.25
   5   4  10    0.97    1.07
   5   4   9    2.82    1.10
   5   4   8    0.35    1.10
   5   4   7    0.69    1.12
   5   4   6   -0.24    1.15
   5   4   5    1.78    1.03
   5   4   4   -0.81    1.09
   5   4   3    4.92    1.18
   5   4   2   -0.39    1.13
   5   4   1    2.13    1.05
   5   4   0   -0.82    1.06
   5   5   0    1.05    1.05
   5   5   1    1.39    1.25
   5   5   2    1.79    1.09
   5   5   3   -0.34    1.22
   5   5   4    1.15    1.24
   5   5   5    0.06    1.15
   5   5   6    1.84    1.18
   5   5   7   -0.24    1.28
   5   5   8   -0.31    1.27
   5   5   9    0.57    1.25
   5   5  10    0.39    1.33
   5   5  11    0.27    1.33
   5   5  12    1.88    1.26
   5   5  13   -0.57    1.36
   5   6   4   -1.36    1.37
   5   6   3    0.71    1.24
   5   6   2   -0.35    1.26
   5   6   1    0.07    1.30
   5   6   0    0.62    1.27
   5   6  -1   -0.28    1.21
   5   6  -2    2.89    1.36
   5   6  -3   -0.41    1.33
   5   6  -4   -0.41    1.24
   5   6  -5   -0.49    1.24
   5   6  -6   -0.98    1.25
   5   6  -7    0.92    1.28
   5   6  -8    1.58    1.24
   5   5 -16    0.63    1.40
   5   5 -15    1.16    1.31
   5   5 -14    0.93    1.39
   5   5 -13    2.00    1.30
   5   5 -12    1.01    1.19
   5   5 -11   -0.61    1.36
   5   5 -10   -1.02    1.19
   5   5  -9    7.58    1.32
   5   5  -8    2.31    1.25
   5   5  -7    0.45    1.11
   5   5  -6   -0.95    1.12
   5   5  -5    0.50    1.03
   5   5  -4   -0.50    1.04
   5   5  -3   -0.66    1.05
   5   5  -2    0.71    1.07
   5   5  -1    4.82    1.11
   5   4  -1    0.30    1.07
   5   4  -2   -0.64    1.07
   5   4  -3    5.47    1.19
   5   4  -4    0.73    1.05
   5   4  -5    2.34    1.01
   5   4  -6   -0.82    1.08
   5   4  -7    3.78    1.16
   5   4  -8    8.63    1.18
   5   4  -9    3.15    1.24
   5   4 -10   18.47    1.57
   5   4 -11    6.75    1.23
   5   4 -12    3.79    1.18
   5   4 -13    1.01    1.13
   5   4 -14   -1.20    1.13
   5   4 -15    0.34    1.24
   5   4 -16    0.53    1.18
   5   4 -17    0.12    1.27
   5   4 -18    0.06    1.29
   5   4 -19    1.85    1.28
   5   4 -20    1.79    1.23
   5   4 -21    1.08    1.34
   5   3 -23   -1.38    1.37
   5   3 -22   -0.59    1.35
   5   3 -21    2.64    1.22
   5   3 -20   -0.54    1.28
   5   3 -19    7.44    1.39
   5   3 -18    1.86    1.22
   5   3 -17    5.16    1.17
   5   3 -16   -1.19    1.15
   5   3 -15    1.71    1.23
   5   3 -14    2.60    1.16
   5   3 -13    3.17    1.14
   5   3 -12   -1.21    1.11
   5   3 -11    0.72    1.04
   5   3 -10   13.17    1.26
   5   3  -9   -1.52    1.03
   5   3  -8    8.20    1.16
   5   3  -7   31.80    1.66
   5   3  -6    0.75    0.82
   5   3  -5   21.73    1.26
   5   3  -4    7.46    1.06
   5   3  -3   19.59    1.14
   5   3  -2   24.82    1.30
   5   3  -1    0.36    0.80
   5   2  -1  149.44    2.91
   5   2  -2    0.60    0.69
   5   2  -3   21.99    1.07
   5   2  -4   16.44    0.96
   5   2  -5   77.93    2.16
   5   2  -6   36.10    1.72
   5   2  -7    2.15    0.76
   5   2  -8   10.39    0.97
   5   2  -9   20.44    1.16
   5   2 -10    2.01    0.81
   5   2 -11    0.85    0.89
   5   2 -12    1.24    0.98
   5   2 -13    2.73    1.02
   5   2 -14   14.71    1.34
   5   2 -15    6.24    1.22
   5   2 -16    0.90    1.15
   5   2 -17    0.60    1.15
   5   2 -18   -0.29    1.15
   5   2 -19    1.47    1.11
   5   2 -20    4.11    1.07
   5   2 -21    0.11    1.28
   5   2 -22    1.13    1.32
   5   2 -23   -1.06    1.29
   5   2 -24    3.23    1.29
   5   2 -25    0.07    1.35
   5   1 -26    1.11    1.35
   5   1 -25    2.95    1.40
   5   1 -24   16.28    1.67
   5   1 -23    3.82    1.41
   5   1 -22    1.67    1.16
   5   1 -21    3.98    1.08
   5   1 -20    2.17    1.07
   5   1 -19    1.72    1.04
   5   1 -18   -0.52    1.14
   5   1 -17    4.73    1.16
   5   1 -16   -1.00    1.03
   5   1 -15    3.83    1.01
   5   1 -14    8.67    1.03
   5   1 -13   29.57    1.42
   5   1 -12    4.53    0.90
   5   1 -11   27.88    1.44
   5   1 -10    0.00    0.76
   5   1  -9   54.38    1.97
   5   1  -8   58.34    1.95
   5   1  -7    2.33    0.69
   5   1  -6    3.95    0.74
   5   1  -5   30.04    1.47
   5   1  -4    4.33    0.67
   5   1  -3    8.60    0.76
   5   1  -2   20.35    1.12
   5   1  -1   54.45    1.75
   5   0  -1   -0.40    0.59
   5   0  -2   24.61    1.24
   5   0  -3   -0.55    0.63
   5   0  -4  335.88    3.68
   5   0  -5    0.17    0.63
   5   0  -6   55.19    1.75
   5   0  -7   -0.52    0.63
   5   0  -8   30.33    1.50
   5   0  -9    0.62    0.66
   5   0 -10  110.56    2.52
   5   0 -11    0.67    0.75
   5   0 -12  145.63    3.05
   5   0 -13   -1.89    0.86
   5   0 -14   10.27    1.06
   5   0 -15    0.94    0.87
   5   0 -16    2.75    0.98
   5   0 -17    1.79    0.96
   5   0 -18   15.92    1.41
   5   0 -19    2.98    1.02
   5   0 -20    0.14    1.14
   5   0 -21    2.19    1.08
   5   0 -22   11.05    1.45
   5   0 -23   -0.98    1.23
   5   0 -24    5.17    1.36
   5   0 -25    0.90    1.23
   5   0 -26    1.70    1.24
   5   0 -27   -0.43    1.29
   6   6   2    1.57    1.27
   6   6   1    1.42    1.29
   6   6   0    1.34    1.35
   6   5   0    3.17    1.29
   6   5   1    1.94    1.11
   6   5   2    2.59    1.22
   6   5   3   -0.64    1.22
   6   5   4    0.47    1.15
   6   5   5    0.60    1.16
   6   5   6    1.35    1.16
   6   5   7    0.31    1.33
   6   5   8   -0.64    1.22
   6   5   9    2.04    1.24
   6   5  10    0.07    1.22
   6   5  11   -0.49    1.26
   6   5  12   -1.36    1.37
   6   4  16   -1.26    1.29
   6   4  15    2.30    1.44
   6   4  14    3.05    1.28
   6   4  13    5.82    1.42
   6   4  12   -1.39    1.25
   6   4  11   -0.81    1.20
   6   4  10    1.35    1.16
   6   4   9    4.67    1.29
   6   4   8    5.26    1.25
   6   4   7   -1.12    1.12
   6   4   6    0.10    1.12
   6   4   5    5.33    1.17
   6   4   4    0.33    1.11
   6   4   3   -1.39    1.08
   6   4   2    8.22    1.25
   6   4   1    1.15    1.10
   6   4   0    1.25    1.10
   6   3   0    1.08    0.86
   6   3   1   -1.66    0.99
   6   3   2    7.46    1.10
   6   3   3    0.30    1.02
   6   3   4   -0.38    1.00
   6   3   5    0.31    0.98
   6   3   6    0.12    0.99
   6   3   7    4.23    1.08
   6   3   8   -0.57    1.15
   6   3   9   41.30    1.83
   6   3  10    2.46    1.29
   6   3  11   38.50    2.01
   6   3  12   12.82    1.39
   6   3  13   -1.40    1.21
   6   3  14    4.62    1.33
   6   3  15   -2.59    1.28
   6   3  16   -0.68    1.22
   6   3  17    2.20    1.21
   6   3  18   -1.08    1.23
   6   3  19    0.00    1.25
   6   2  21    0.00    1.34
   6   2  20   -0.88    1.15
   6   2  19    0.71    1.22
   6   2  18    4.35    1.26
   6   2  17    1.86    1.22
   6   2  16    1.77    1.09
   6   2  15   -1.05    1.12
   6   2  14    0.00    1.18
   6   2  13   30.31    1.74
   6   2  12   10.97    1.36
   6   2  11    1.87    1.12
   6   2  10    0.73    1.14
   6   2   9    2.10    1.06
   6   2   8    2.22    1.08
   6   2   7    0.14    1.07
   6   2   6   19.15    1.23
   6   2   5   25.55    1.44
   6   2   4    4.54    0.95
   6   2   3    2.07    0.75
   6   2   2    1.55    0.80
   6   2   1   13.85    1.05
   6   2   0    4.70    0.82
   6   1   0    2.02    0.69
   6   1   1    1.42    0.67
   6   1   2   72.14    2.06
   6   1   3    0.14    0.67
   6   1   4   14.20    0.95
   6   1   5    2.55    0.79
   6   1   6   45.28    1.93
   6   1   7    5.18    0.87
   6   1   8   -0.54    0.80
   6   1   9   -1.01    0.87
   6   1  10    0.83    0.93
   6   1  11    5.69    1.11
   6   1  12   -0.69    1.00
   6   1  13    0.60    0.99
   6   1  14    0.85    1.05
   6   1  15    1.60    1.02
   6   1  16    7.13    1.23
   6   1  17    1.47    1.13
   6   1  18    2.53    1.18
   6   1  19    4.97    1.21
   6   1  20    3.33    1.29
   6   1  21   -0.07    1.16
   6   1  22    1.57    1.30
   6   0  22    1.26    1.22
   6   0  21   -1.13    1.22
   6   0  20    1.63    1.11
   6   0  19    1.48    1.08
   6   0  18    5.55    1.12
   6   0  17    0.95    0.95
   6   0  16   -0.20    1.11
   6   0  15    0.14    0.97
   6   0  14    0.86    0.95
   6   0  13    0.38    0.94
   6   0  12    2.58    1.05
   6   0  11    1.91    0.87
   6   0  10    0.21    0.84
   6   0   9   -0.68    0.80
   6   0   8   42.02    1.79
   6   0   7   -1.07    0.76
   6   0   6   69.28    2.15
   6   0   5   -1.14    0.74
   6   0   4  326.81    4.15
   6   0   3    0.31    0.64
   6   0   2    0.50    0.62
   6   0   1    0.28    0.58
   6   0   0   22.97    1.10
   6   0  -1    0.19    0.61
   6   0  -2    6.02    0.72
   6   0  -3    0.20    0.61
   6   0  -4  106.99    2.35
   6   0  -5   -0.47    0.66
   6   0  -6   63.07    1.90
   6   0  -7   -0.06    0.62
   6   0  -8    4.69    0.75
   6   0  -9   -0.05    0.67
   6   0 -10    0.18    0.73
   6   0 -11    0.11    0.74
   6   0 -12   69.41    2.20
   6   0 -13    1.14    0.76
   6   0 -14    2.43    0.97
   6   0 -15    1.88    0.95
   6   0 -16   10.92    1.19
   6   0 -17   -0.86    1.10
   6   0 -18    9.19    1.26
   6   0 -19   -1.15    1.08
   6   0 -20   17.64    1.60
   6   0 -21    2.34    1.17
   6   0 -22   18.77    1.79
   6   0 -23    0.64    1.22
   6   0 -24    4.26    1.28
   6   0 -25   -1.57    1.28
   6   0 -26    0.21    1.32
   6   1 -26    0.21    1.40
   6   1 -25    3.13    1.39
   6   1 -24    2.14    1.34
   6   1 -23   10.10    1.58
   6   1 -22    0.06    1.23
   6   1 -21    0.05    1.17
   6   1 -20    1.16    1.15
   6   1 -19   -0.43    1.14
   6   1 -18    2.41    1.19
   6   1 -17    1.91    1.11
   6   1 -16   -0.20    1.04
   6   1 -15   42.93    1.91
   6   1 -14   -0.07    0.97
   6   1 -13    3.36    0.94
   6   1 -12   48.77    1.98
   6   1 -11   -0.03    0.77
   6   1 -10    0.58    0.78
   6   1  -9    0.52    0.75
   6   1  -8   72.46    2.25
   6   1  -7   94.44    2.43
   6   1  -6   26.77    1.32
   6   1  -5    0.43    0.63
   6   1  -4    4.04    0.71
   6   1  -3   10.65    0.78
   6   1  -2   12.94    0.83
   6   1  -1    2.42    0.71
   6   2  -1    2.55    0.82
   6   2  -2   34.94    1.61
   6   2  -3   38.48    1.74
   6   2  -4   17.81    1.08
   6   2  -5   10.87    0.94
   6   2  -6   11.76    0.99
   6   2  -7    1.68    0.77
   6   2  -8   51.81    1.98
   6   2  -9    0.22    0.84
   6   2 -10    3.75    0.93
   6   2 -11   17.10    1.19
   6   2 -12    7.90    1.10
   6   2 -13    3.32    1.11
   6   2 -14    2.58    1.08
   6   2 -15    0.38    1.14
   6   2 -16   -0.22    1.22
   6   2 -17    1.32    1.13
   6   2 -18    3.14    1.09
   6   2 -19   -0.05    1.10
   6   2 -20    0.60    1.24
   6   2 -21   -0.46    1.21
   6   2 -22   -0.91    1.30
   6   2 -23    1.40    1.25
   6   2 -24   -1.74    1.34
   6   2 -25    0.70    1.35
   6   3 -23   -0.28    1.38
   6   3 -22   -0.60    1.38
   6   3 -21    3.07    1.25
   6   3 -20    0.79    1.21
   6   3 -19    2.51    1.27
   6   3 -18    2.56    1.25
   6   3 -17    2.34    1.12
   6   3 -16    1.22    1.08
   6   3 -15    1.76    1.13
   6   3 -14   -0.09    1.10
   6   3 -13    2.25    1.14
   6   3 -12    1.12    1.09
   6   3 -11    9.30    1.37
   6   3 -10    5.89    1.18
   6   3  -9    2.02    1.00
   6   3  -8    2.86    1.04
   6   3  -7   -0.37    0.98
   6   3  -6   13.34    1.21
   6   3  -5   25.30    1.37
   6   3  -4   26.11    1.35
   6   3  -3    0.14    0.94
   6   3  -2    1.66    0.85
   6   3  -1    0.24    0.87
   6   4  -1    1.56    1.17
   6   4  -2    8.48    1.24
   6   4  -3    8.39    1.29
   6   4  -4    1.42    1.08
   6   4  -5    4.17    1.09
   6   4  -6    0.98    1.07
   6   4  -7    0.51    1.02
   6   4  -8    5.67    1.16
   6   4  -9   -0.92    1.13
   6   4 -10    2.38    1.19
   6   4 -11   -0.86    1.17
   6   4 -12   -0.63    1.21
   6   4 -13    1.67    1.15
   6   4 -14    0.11    1.16
   6   4 -15    1.79    1.37
   6   4 -16    5.03    1.29
   6   4 -17    2.86    1.42
   6   4 -18   -1.68    1.32
   6   4 -19    0.27    1.35
   6   4 -20   -1.67    1.38
   6   5 -16    1.28    1.37
   6   5 -15    1.52    1.32
   6   5 -14    1.41    1.22
   6   5 -13   -1.90    1.36
   6   5 -12    2.11    1.31
   6   5 -11    3.07    1.28
   6   5 -10    1.90    1.15
   6   5  -9   -1.44    1.28
   6   5  -8    0.71    1.13
   6   5  -7   -0.58    1.17
   6   5  -6    1.21    1.10
   6   5  -5   -2.57    1.17
   6   5  -4   -0.68    1.05
   6   5  -3   -0.28    1.13
   6   5  -2   -1.64    1.15
   6   5  -1    0.73    1.13
   6   6  -1    1.27    1.19
   6   6  -2    1.48    1.24
   6   6  -3    0.14    1.26
   6   6  -4   -2.12    1.36
   6   6  -5   -0.14    1.43
   6   6  -6    1.79    1.22
   6   6  -7    0.00    1.32
   7   0  21   -1.81    1.27
   7   0  20   -0.33    1.14
   7   0  19    1.06    1.05
   7   0  18    3.61    1.05
   7   0  17   -0.11    1.04
   7   0  16    4.83    1.11
   7   0  15   -0.20    0.99
   7   0  14    1.56    1.01
   7   0  13    0.17    0.99
   7   0  12    0.00    1.11
   7   0  11   -1.31    1.00
   7   0  10   49.53    2.01
   7   0   9    0.88    0.91
   7   0   8    0.87    0.83
   7   0   7   -0.50    0.80
   7   0   6   41.65    1.85
   7   0   5    0.34    0.72
   7   0   4   83.04    2.29
   7   0   3    0.33    0.71
   7   0   2   44.14    1.76
   7   0   1    0.30    0.64
   7   0   0    4.54    0.76
   7   1   0    9.47    0.89
   7   1   1    0.73    0.70
   7   1   2    5.94    0.85
   7   1   3  125.39    2.88
   7   1   4    1.53    0.79
   7   1   5   -0.09    0.80
   7   1   6    0.34    0.82
   7   1   7    7.13    1.03
   7   1   8    1.36    0.94
   7   1   9    3.61    0.99
   7   1  10   -0.04    0.97
   7   1  11    9.93    1.27
   7   1  12   -2.34    1.14
   7   1  13   -1.57    1.13
   7   1  14    1.51    1.01
   7   1  15    7.62    1.37
   7   1  16   15.59    1.40
   7   1  17   -0.11    1.11
   7   1  18    0.54    1.30
   7   1  19    4.65    1.31
   7   1  20    6.51    1.39
   7   1  21    2.33    1.34
   7   2  20    1.77    1.24
   7   2  19   -0.54    1.25
   7   2  18   -0.32    1.18
   7   2  17    0.37    1.24
   7   2  16    2.56    1.32
   7   2  15    1.61    1.32
   7   2  14    1.26    1.02
   7   2  13    0.60    1.13
   7   2  12   10.68    1.42
   7   2  11    3.72    1.21
   7   2  10   14.94    1.45
   7   2   9    3.83    1.15
   7   2   8   16.84    1.39
   7   2   7    1.84    1.14
   7   2   6    0.79    1.02
   7   2   5    1.69    1.04
   7   2   4   -1.09    0.90
   7   2   3   15.38    1.19
   7   2   2    3.88    0.88
   7   2   1   13.15    1.06
   7   2   0    4.71    0.89
   7   3   0    6.31    1.14
   7   3   1   -0.72    0.99
   7   3   2    0.77    1.00
   7   3   3   -0.51    1.01
   7   3   4    0.69    1.15
   7   3   5   -1.88    1.15
   7   3   6    3.62    1.18
   7   3   7   -0.04    1.17
   7   3   8   62.32    2.26
   7   3   9    0.14    1.24
   7   3  10    4.15    1.19
   7   3  11    0.21    1.23
   7   3  12    0.33    1.17
   7   3  13    5.39    1.24
   7   3  14    1.01    1.15
   7   3  15   -0.49    1.25
   7   3  16    0.58    1.27
   7   3  17   -0.68    1.17
   7   3  18    1.84    1.30
   7   4  15    2.62    1.45
   7   4  14    2.04    1.29
   7   4  13   -2.36    1.32
   7   4  12    3.23    1.17
   7   4  11    1.35    1.24
   7   4  10   -0.30    1.20
   7   4   9    3.32    1.23
   7   4   8    4.22    1.18
   7   4   7    1.73    1.20
   7   4   6   -0.16    1.17
   7   4   5   -0.97    1.13
   7   4   4    1.80    1.16
   7   4   3    0.49    1.16
   7   4   2    0.05    1.23
   7   4   1   -0.38    1.15
   7   4   0    1.74    1.15
   7   5   0   -0.71    1.31
   7   5   1   -0.48    1.29
   7   5   2    0.54    1.25
   7   5   3   -0.06    1.16
   7   5   4    0.43    1.29
   7   5   5    1.70    1.19
   7   5   6    2.44    1.15
   7   5   7    1.97    1.16
   7   5   8    1.74    1.36
   7   5   9    1.99    1.25
   7   5  10   -1.27    1.45
   7   5 -15    3.74    1.45
   7   5 -14    2.61    1.44
   7   5 -13    4.42    1.33
   7   5 -12    0.79    1.24
   7   5 -11   -0.77    1.26
   7   5 -10   -0.31    1.20
   7   5  -9    1.17    1.24
   7   5  -8   -1.58    1.28
   7   5  -7    1.02    1.14
   7   5  -6    0.18    1.11
   7   5  -5   -3.48    1.27
   7   5  -4   -0.47    1.25
   7   5  -3    0.06    1.17
   7   5  -2   -1.29    1.20
   7   5  -1    0.94    1.14
   7   4  -1    3.71    1.17
   7   4  -2    3.72    1.09
   7   4  -3    2.11    1.18
   7   4  -4   -0.84    1.08
   7   4  -5    1.32    1.04
   7   4  -6    0.24    1.10
   7   4  -7   -2.03    1.20
   7   4  -8    5.15    1.25
   7   4  -9    4.65    1.23
   7   4 -10   10.79    1.40
   7   4 -11   14.68    1.58
   7   4 -12    0.75    1.13
   7   4 -13    8.04    1.39
   7   4 -14   -0.11    1.29
   7   4 -15    4.73    1.39
   7   4 -16   -0.18    1.28
   7   4 -17   -2.53    1.34
   7   4 -18    1.12    1.35
   7   4 -19    0.61    1.37
   7   4 -20    0.78    1.33
   7   3 -23   -1.34    1.36
   7   3 -22    0.81    1.34
   7   3 -21   -0.58    1.38
   7   3 -20   -0.06    1.19
   7   3 -19   -0.12    1.17
   7   3 -18   -1.02    1.29
   7   3 -17    0.43    1.20
   7   3 -16    0.31    1.18
   7   3 -15    1.05    1.13
   7   3 -14    2.30    1.12
   7   3 -13    3.89    1.16
   7   3 -12    1.12    1.14
   7   3 -11   16.39    1.45
   7   3 -10    4.72    1.13
   7   3  -9    8.21    1.25
   7   3  -8    1.18    0.97
   7   3  -7    3.38    1.07
   7   3  -6    4.03    1.09
   7   3  -5    0.33    0.98
   7   3  -4   -1.18    0.96
   7   3  -3   15.45    1.35
   7   3  -2   -0.77    0.97
   7   3  -1    1.62    0.95
   7   2  -1   -0.55    0.80
   7   2  -2    8.58    0.88
   7   2  -3    0.87    0.79
   7   2  -4   26.00    1.27
   7   2  -5    2.36    0.73
   7   2  -6    1.29    0.83
   7   2  -7   10.33    1.00
   7   2  -8   31.52    1.48
   7   2  -9   22.25    1.29
   7   2 -10   22.27    1.31
   7   2 -11    9.41    1.09
   7   2 -12    0.78    1.02
   7   2 -13    2.73    1.14
   7   2 -14    0.53    1.15
   7   2 -15    1.37    1.12
   7   2 -16    3.66    1.13
   7   2 -17   -0.14    1.23
   7   2 -18    2.24    1.13
   7   2 -19    0.26    1.17
   7   2 -20    0.06    1.19
   7   2 -21    1.91    1.14
   7   2 -22    0.85    1.28
   7   2 -23   -0.06    1.23
   7   2 -24   -1.28    1.31
   7   2 -25   -2.04    1.49
   7   1 -26    2.25    1.35
   7   1 -25    1.27    1.29
   7   1 -24    1.77    1.18
   7   1 -23    2.34    1.34
   7   1 -22    2.56    1.20
   7   1 -21   -2.64    1.22
   7   1 -20   -1.23    1.17
   7   1 -19    6.14    1.32
   7   1 -18    6.77    1.27
   7   1 -17   11.67    1.39
   7   1 -16    1.31    1.16
   7   1 -15    3.02    1.14
   7   1 -14    9.76    1.19
   7   1 -13    2.91    0.98
   7   1 -12   12.02    1.12
   7   1 -11    6.71    0.92
   7   1 -10   23.24    1.24
   7   1  -9   48.98    1.90
   7   1  -8    7.60    0.90
   7   1  -7   15.92    1.01
   7   1  -6    2.19    0.81
   7   1  -5    1.72    0.71
   7   1  -4   37.19    1.69
   7   1  -3    4.65    0.76
   7   1  -2    7.21    0.78
   7   1  -1   24.89    1.13
   7   0  -1   -1.78    0.63
   7   0  -2   -1.00    0.62
   7   0  -3   -0.82    0.63
   7   0  -4  134.72    2.69
   7   0  -5   -0.98    0.67
   7   0  -6    1.34    0.70
   7   0  -7   -0.46    0.70
   7   0  -8   41.55    1.69
   7   0  -9    0.55    0.72
   7   0 -10    9.48    0.94
   7   0 -11    0.03    0.79
   7   0 -12   -2.03    0.87
   7   0 -13   -1.22    0.91
   7   0 -14    1.30    0.94
   7   0 -15   -1.86    1.05
   7   0 -16   88.67    2.71
   7   0 -17    0.54    1.10
   7   0 -18    0.26    1.16
   7   0 -19   -0.19    1.24
   7   0 -20   61.25    2.25
   7   0 -21    0.05    1.08
   7   0 -22   10.96    1.39
   7   0 -23   -3.35    1.28
   7   0 -24    0.43    1.33
   7   0 -25   -1.05    1.29
   7   0 -26    2.83    1.21
   8   5   0    0.67    1.25
   8   5   1    0.55    1.17
   8   5   2    4.43    1.38
   8   5   3    0.63    1.23
   8   5   4    0.13    1.25
   8   5   5    0.78    1.29
   8   5   6    0.27    1.25
   8   5   7    0.14    1.24
   8   5   8    0.63    1.31
   8   5   9    0.00    1.37
   8   4  14   -0.79    1.38
   8   4  13   -0.49    1.29
   8   4  12    5.02    1.39
   8   4  11    3.10    1.29
   8   4  10    0.81    1.33
   8   4   9    0.00    1.19
   8   4   8    1.53    1.22
   8   4   7   -0.97    1.28
   8   4   6    2.79    1.30
   8   4   5    3.75    1.28
   8   4   4    2.61    1.28
   8   4   3    0.31    1.18
   8   4   2    0.62    1.14
   8   4   1    0.61    1.05
   8   4   0    2.05    1.19
   8   3   0    1.90    1.07
   8   3   1    0.12    1.04
   8   3   2    1.67    1.04
   8   3   3   -1.02    1.12
   8   3   4    0.70    1.13
   8   3   5    2.86    1.23
   8   3   6   -0.26    1.11
   8   3   7   11.79    1.49
   8   3   8    2.23    1.25
   8   3   9   -1.54    1.20
   8   3  10    4.86    1.21
   8   3  11    1.39    1.14
   8   3  12   -1.85    1.27
   8   3  13    2.11    1.23
   8   3  14    0.31    1.23
   8   3  15    0.66    1.18
   8   3  16    0.00    1.27
   8   3  17   -2.50    1.28
   8   2  19   -0.14    1.26
   8   2  18    0.07    1.30
   8   2  17    0.46    1.23
   8   2  16    1.18    1.19
   8   2  15   -1.12    1.19
   8   2  14    2.82    1.23
   8   2  13    2.64    1.15
   8   2  12    0.15    1.17
   8   2  11    5.48    1.27
   8   2  10    5.97    1.24
   8   2   9   -0.39    1.17
   8   2   8   52.24    2.21
   8   2   7   43.56    2.04
   8   2   6   -2.01    1.15
   8   2   5   -1.82    1.06
   8   2   4    2.70    0.99
   8   2   3    8.48    1.06
   8   2   2    5.60    0.95
   8   2   1    6.37    1.01
   8   2   0    2.47    0.89
   8   1   0   15.34    1.05
   8   1   1    1.55    0.82
   8   1   2   61.95    2.25
   8   1   3    9.47    1.03
   8   1   4   53.85    2.12
   8   1   5    0.20    0.94
   8   1   6    3.21    0.93
   8   1   7    1.68    0.95
   8   1   8    0.65    1.00
   8   1   9   -1.01    1.06
   8   1  10    0.81    1.07
   8   1  11    4.68    1.14
   8   1  12    1.65    1.08
   8   1  13    3.44    1.23
   8   1  14    3.67    1.17
   8   1  15    3.09    1.13
   8   1  16    2.85    1.23
   8   1  17    2.88    1.32
   8   1  18   -0.52    1.21
   8   1  19    0.75    1.19
   8   1  20    2.78    1.47
   8   0  20    1.26    1.20
   8   0  19   -0.20    1.18
   8   0  18   -0.63    1.20
   8   0  17   -0.12    1.12
   8   0  16   -0.11    0.99
   8   0  15   -1.73    1.05
   8   0  14    7.31    1.12
   8   0  13    1.26    0.99
   8   0  12    3.91    1.05
   8   0  11   -0.61    1.06
   8   0  10   11.45    1.28
   8   0   9    1.09    0.91
   8   0   8    5.10    0.93
   8   0   7   -0.18    0.85
   8   0   6   49.74    2.05
   8   0   5   -1.94    0.83
   8   0   4   -1.18    0.84
   8   0   3    0.41    0.74
   8   0   2    7.30    0.95
   8   0   1    1.00    0.69
   8   0   0    0.39    0.73
   8   0  -1    0.15    0.72
   8   0  -2   26.18    1.31
   8   0  -3   -0.56    0.71
   8   0  -4   21.72    1.01
   8   0  -5    0.46    0.70
   8   0  -6   20.09    1.07
   8   0  -7    0.95    0.74
   8   0  -8   57.19    2.05
   8   0  -9    0.15    0.79
   8   0 -10    8.32    0.95
   8   0 -11    0.22    0.82
   8   0 -12    0.71    0.87
   8   0 -13   -0.32    0.94
   8   0 -14    2.95    1.11
   8   0 -15    0.16    1.03
   8   0 -16   27.22    1.69
   8   0 -17   -0.39    1.18
   8   0 -18    4.18    1.33
   8   0 -19   -0.05    1.20
   8   0 -20   44.30    2.13
   8   0 -21    0.49    1.23
   8   0 -22    0.06    1.37
   8   0 -23    1.27    1.21
   8   0 -24    6.56    1.41
   8   0 -25   -1.01    1.25
   8   0 -26   -1.48    1.39
   8   1 -26   -1.08    1.38
   8   1 -25    0.00    1.33
   8   1 -24    2.21    1.27
   8   1 -23    0.74    1.34
   8   1 -22   -0.47    1.26
   8   1 -21    1.17    1.25
   8   1 -20    0.79    1.18
   8   1 -19   11.10    1.40
   8   1 -18    6.72    1.38
   8   1 -17    3.44    1.25
   8   1 -16   -1.80    1.18
   8   1 -15    6.04    1.22
   8   1 -14    3.92    1.15
   8   1 -13   -1.77    1.04
   8   1 -12    0.21    0.99
   8   1 -11    5.67    0.99
   8   1 -10   21.75    1.23
   8   1  -9    0.09    0.91
   8   1  -8    5.02    0.92
   8   1  -7    9.18    0.93
   8   1  -6   11.62    0.99
   8   1  -5    0.33    0.74
   8   1  -4   14.18    0.99
   8   1  -3   -0.49    0.74
   8   1  -2    3.77    0.87
   8   1  -1   14.47    1.03
   8   2  -1    0.87    0.92
   8   2  -2   -0.22    0.86
   8   2  -3    5.51    0.95
   8   2  -4    3.57    0.92
   8   2  -5    3.67    1.00
   8   2  -6   -0.20    0.89
   8   2  -7   -2.35    0.93
   8   2  -8   10.58    1.09
   8   2  -9    3.66    0.98
   8   2 -10    8.96    1.17
   8   2 -11    1.71    1.13
   8   2 -12    0.00    1.08
   8   2 -13    2.39    1.11
   8   2 -14    0.17    1.23
   8   2 -15   13.72    1.47
   8   2 -16    0.90    1.24
   8   2 -17    5.33    1.30
   8   2 -18    0.31    1.16
   8   2 -19    1.95    1.12
   8   2 -20    0.57    1.15
   8   2 -21   -1.13    1.19
   8   2 -22   -1.06    1.31
   8   2 -23   -0.20    1.30
   8   2 -24   -0.62    1.30
   8   2 -25    0.94    1.31
   8   3 -23    0.36    1.47
   8   3 -22   -1.86    1.44
   8   3 -21    2.31    1.28
   8   3 -20    1.46    1.32
   8   3 -19   -0.55    1.28
   8   3 -18    0.64    1.24
   8   3 -17   -0.45    1.20
   8   3 -16    1.13    1.16
   8   3 -15   -2.43    1.20
   8   3 -14   16.02    1.43
   8   3 -13    1.64    1.22
   8   3 -12   12.77    1.40
   8   3 -11    8.58    1.32
   8   3 -10   -1.22    1.26
   8   3  -9    5.43    1.22
   8   3  -8    4.10    1.21
   8   3  -7    6.44    1.29
   8   3  -6    5.01    1.20
   8   3  -5    9.02    1.18
   8   3  -4    1.57    0.97
   8   3  -3    0.98    1.07
   8   3  -2    1.45    1.00
   8   3  -1   -0.08    1.01
   8   4  -1    3.57    1.19
   8   4  -2    3.07    1.19
   8   4  -3    0.19    1.18
   8   4  -4    1.51    1.10
   8   4  -5   -0.88    1.19
   8   4  -6    0.15    1.11
   8   4  -7    0.60    1.09
   8   4  -8    2.08    1.08
   8   4  -9   -1.29    1.15
   8   4 -10    1.37    1.11
   8   4 -11    6.09    1.38
   8   4 -12   11.71    1.54
   8   4 -13    4.54    1.37
   8   4 -14    3.74    1.16
   8   4 -15   -2.53    1.38
   8   4 -16   -1.49    1.39
   8   4 -17    1.29    1.25
   8   4 -18   -0.73    1.35
   8   4 -19   -1.86    1.55
   8   4 -20    0.71    1.43
   8   5 -15    3.72    1.44
   8   5 -14   -0.42    1.39
   8   5 -13    1.64    1.30
   8   5 -12    3.14    1.20
   8   5 -11   -0.39    1.33
   8   5 -10   -0.32    1.35
   8   5  -9    0.70    1.28
   8   5  -8   -0.25    1.23
   8   5  -7    0.18    1.22
   8   5  -6    0.79    1.17
   8   5  -5    0.67    1.17
   8   5  -4    0.18    1.27
   8   5  -3    0.30    1.14
   8   5  -2    1.93    1.27
   8   5  -1    2.48    1.25
   9   0  19   -0.28    1.05
   9   0  18   -0.79    1.20
   9   0  17    0.06    1.14
   9   0  16   -0.18    1.13
   9   0  15    2.10    1.05
   9   0  14    4.21    1.07
   9   0  13   -0.67    1.02
   9   0  12    6.35    1.13
   9   0  11   -1.55    1.06
   9   0  10    1.54    0.93
   9   0   9    1.30    0.96
   9   0   8   12.54    1.28
   9   0   7    0.92    0.93
   9   0   6   23.45    1.44
   9   0   5   -0.35    0.89
   9   0   4    2.88    0.87
   9   0   3    0.55    0.77
   9   0   2    0.28    0.82
   9   0   1   -0.79    0.76
   9   0   0   33.92    1.64
   9   1   0   79.11    2.39
   9   1   1   -0.19    0.85
   9   1   2    8.93    1.00
   9   1   3   16.86    1.27
   9   1   4    3.29    0.93
   9   1   5    0.07    0.99
   9   1   6   17.03    1.33
   9   1   7    7.65    1.15
   9   1   8    4.73    1.14
   9   1   9   14.24    1.38
   9   1  10    2.70    1.02
   9   1  11    1.53    1.14
   9   1  12    4.41    1.32
   9   1  13    0.32    1.06
   9   1  14    1.66    1.06
   9   1  15   -1.51    1.16
   9   1  16    0.18    1.25
   9   1  17    0.70    1.27
   9   1  18    3.02    1.18
   9   1  19    0.56    1.30
   9   2  18    0.14    1.26
   9   2  17    0.95    1.31
   9   2  16    3.18    1.07
   9   2  15    1.61    1.13
   9   2  14    0.59    1.16
   9   2  13    1.64    1.12
   9   2  12    0.65    1.11
   9   2  11   -0.72    1.12
   9   2  10    0.10    1.17
   9   2   9    3.47    1.19
   9   2   8    5.45    1.23
   9   2   7    5.28    1.23
   9   2   6    2.78    1.22
   9   2   5   18.31    1.45
   9   2   4    4.25    1.14
   9   2   3   28.72    1.53
   9   2   2   16.66    1.34
   9   2   1   12.83    1.22
   9   2   0    0.14    1.00
   9   3   0   -1.75    1.13
   9   3   1    1.03    1.09
   9   3   2    2.04    1.24
   9   3   3    1.52    1.14
   9   3   4   13.74    1.41
   9   3   5   17.03    1.56
   9   3   6   -1.61    1.18
   9   3   7    4.27    1.26
   9   3   8    2.29    1.15
   9   3   9   10.06    1.38
   9   3  10    4.58    1.29
   9   3  11   -0.93    1.27
   9   3  12    0.12    1.17
   9   3  13    0.13    1.21
   9   3  14   -1.83    1.32
   9   3  15    1.83    1.32
   9   3  16    0.85    1.26
   9   4  13    1.64    1.46
   9   4  12    0.90    1.40
   9   4  11   -2.20    1.34
   9   4  10    0.71    1.22
   9   4   9    3.01    1.32
   9   4   8   -0.30    1.25
   9   4   7   -0.18    1.23
   9   4   6   -0.98    1.23
   9   4   5    1.41    1.22
   9   4   4   -0.44    1.14
   9   4   3    1.19    1.11
   9   4   2    0.21    1.14
   9   4   1    0.37    1.06
   9   4   0    4.46    1.21
   9   5   0    1.78    1.28
   9   5   1   -1.02    1.33
   9   5   2    2.72    1.30
   9   5   3    0.07    1.26
   9   5   4   -0.33    1.27
   9   5   5   -0.75    1.29
   9   5   6   -0.97    1.29
   9   5   7   -0.99    1.32
   9   5 -14    2.50    1.31
   9   5 -13   -0.21    1.36
   9   5 -12    0.96    1.29
   9   5 -11    1.68    1.20
   9   5 -10   -0.07    1.26
   9   5  -9    1.63    1.23
   9   5  -8    1.09    1.25
   9   5  -7    2.10    1.20
   9   5  -6    1.58    1.30
   9   5  -5   -0.31    1.29
   9   5  -4    1.57    1.25
   9   5  -3   -2.38    1.32
   9   5  -2    1.63    1.28
   9   5  -1    0.63    1.17
   9   4  -1    1.44    1.16
   9   4  -2    0.67    1.12
   9   4  -3    1.99    1.17
   9   4  -4    2.10    1.05
   9   4  -5   -0.56    1.15
   9   4  -6    1.65    1.15
   9   4  -7   -0.42    1.18
   9   4  -8   -0.11    1.10
   9   4  -9    1.88    1.07
   9   4 -10    0.49    1.16
   9   4 -11   11.61    1.43
   9   4 -12    3.77    1.35
   9   4 -13    3.92    1.50
   9   4 -14    0.90    1.28
   9   4 -15   -0.62    1.38
   9   4 -16    0.70    1.32
   9   4 -17   -3.48    1.46
   9   4 -18    0.20    1.42
   9   4 -19   -0.77    1.40
   9   3 -22    0.76    1.33
   9   3 -21    1.26    1.31
   9   3 -20   -0.77    1.33
   9   3 -19   -0.18    1.26
   9   3 -18    0.00    1.25
   9   3 -17    1.08    1.20
   9   3 -16    1.32    1.24
   9   3 -15   -0.42    1.25
   9   3 -14    3.58    1.21
   9   3 -13   -0.99    1.11
   9   3 -12    3.98    1.22
   9   3 -11   14.75    1.51
   9   3 -10   22.89    1.59
   9   3  -9    7.59    1.35
   9   3  -8    3.63    1.27
   9   3  -7    0.90    1.20
   9   3  -6    5.55    1.24
   9   3  -5    2.94    1.25
   9   3  -4   -1.46    1.12
   9   3  -3   -0.58    1.12
   9   3  -2    1.63    1.06
   9   3  -1    0.76    1.11
   9   2  -1    0.77    0.93
   9   2  -2   -0.28    1.02
   9   2  -3    2.50    1.03
   9   2  -4    1.84    0.99
   9   2  -5    1.30    0.95
   9   2  -6    2.16    0.95
   9   2  -7    9.87    1.16
   9   2  -8    2.21    1.01
   9   2  -9    0.00    1.02
   9   2 -10    0.58    1.04
   9   2 -11    1.28    1.12
   9   2 -12   20.52    1.56
   9   2 -13   25.59    1.70
   9   2 -14   33.17    1.78
   9   2 -15    1.30    1.20
   9   2 -16    0.92    1.18
   9   2 -17    2.69    1.18
   9   2 -18    0.26    1.11
   9   2 -19    2.16    1.31
   9   2 -20   -0.69    1.28
   9   2 -21    0.36    1.29
   9   2 -22    1.90    1.30
   9   2 -23    0.46    1.37
   9   2 -24    1.67    1.32
   9   1 -25    1.03    1.24
   9   1 -24    3.15    1.17
   9   1 -23    3.00    1.17
   9   1 -22    0.42    1.20
   9   1 -21    0.34    1.30
   9   1 -20    2.27    1.13
   9   1 -19    4.06    1.20
   9   1 -18    5.34    1.26
   9   1 -17   38.32    1.93
   9   1 -16   70.26    2.35
   9   1 -15    7.56    1.33
   9   1 -14    5.68    1.11
   9   1 -13    3.88    1.13
   9   1 -12    1.15    1.03
   9   1 -11    2.50    1.05
   9   1 -10   -0.21    0.98
   9   1  -9    1.73    0.93
   9   1  -8    3.26    1.04
   9   1  -7    0.53    0.79
   9   1  -6    7.92    0.98
   9   1  -5   37.98    1.73
   9   1  -4    5.97    0.89
   9   1  -3   -0.27    0.82
   9   1  -2    0.48    0.79
   9   1  -1   14.51    1.07
   9   0  -1    0.12    0.74
   9   0  -2    2.37    0.79
   9   0  -3   -0.37    0.74
   9   0  -4   11.15    0.92
   9   0  -5   -0.95    0.78
   9   0  -6   96.54    2.54
   9   0  -7    0.06    0.78
   9   0  -8    0.34    0.81
   9   0  -9   -0.10    0.87
   9   0 -10    0.59    0.87
   9   0 -11   -0.31    0.94
   9   0 -12    2.43    0.94
   9   0 -13    1.38    0.95
   9   0 -14    1.02    1.01
   9   0 -15    0.08    1.07
   9   0 -16    2.37    1.11
   9   0 -17    1.78    1.15
   9   0 -18   11.14    1.42
   9   0 -19   -2.30    1.17
   9   0 -20    4.90    1.27
   9   0 -21   -1.94    1.24
   9   0 -22    0.87    1.26
   9   0 -23    2.82    1.20
   9   0 -24   -0.77    1.31
   9   0 -25   -0.14    1.28
   9   0 -26    3.05    1.19
  10   5   0   -0.87    1.26
  10   5   1    0.67    1.33
  10   5   2    1.09    1.28
  10   5   3    0.69    1.42
  10   5   4   -0.63    1.39
  10   5   5   -0.36    1.28
  10   4  11    1.91    1.28
  10   4  10   -0.21    1.32
  10   4   9   -0.33    1.31
  10   4   8    0.58    1.29
  10   4   7    1.89    1.25
  10   4   6   -0.62    1.30
  10   4   5   -0.84    1.31
  10   4   4    0.47    1.17
  10   4   3   -1.90    1.19
  10   4   2    1.70    1.09
  10   4   1   -0.50    1.10
  10   4   0   -0.44    1.20
  10   3   0    4.16    1.13
  10   3   1    3.69    1.21
  10   3   2    1.71    1.17
  10   3   3   -5.10    0.73
  10   3   4   20.99    1.62
  10   3   5    1.28    1.27
  10   3   6    0.58    1.20
  10   3   7   15.06    1.49
  10   3   8    3.45    1.29
  10   3   9    2.13    1.26
  10   3  10    0.12    1.14
  10   3  11   -0.37    1.24
  10   3  12   -0.58    1.21
  10   3  13    0.00    1.22
  10   3  14    0.76    1.23
  10   2  17    2.29    1.20
  10   2  16   -1.30    1.29
  10   2  15    1.25    1.11
  10   2  14   -0.06    1.13
  10   2  13    3.80    1.17
  10   2  12    1.33    1.11
  10   2  11   -1.72    1.16
  10   2  10    1.54    1.04
  10   2   9   -0.61    1.11
  10   2   8    3.30    1.07
  10   2   7    0.76    1.08
  10   2   6    5.81    1.16
  10   2   5    3.46    1.21
  10   2   4   48.61    2.17
  10   2   3    2.25    1.10
  10   2   2    1.63    1.12
  10   2   1    2.79    1.16
  10   2   0   -0.86    1.09
  10   1   0    6.43    1.08
  10   1   1   -0.35    0.98
  10   1   2    3.38    1.08
  10   1   3    2.89    1.13
  10   1   4   13.20    1.29
  10   1   5    6.94    1.05
  10   1   6    5.12    1.23
  10   1   7    8.85    1.20
  10   1   8    1.27    1.05
  10   1   9    0.42    1.13
  10   1  10    2.91    1.11
  10   1  11   -0.77    1.13
  10   1  12    0.97    1.11
  10   1  13    0.96    1.01
  10   1  14    1.12    1.11
  10   1  15    0.99    1.20
  10   1  16    2.27    1.18
  10   1  17    1.56    1.28
  10   1  18   -0.85    1.18
  10   0  18    2.31    1.08
  10   0  17   -0.20    1.11
  10   0  16    0.57    1.10
  10   0  15   -0.79    1.11
  10   0  14    0.06    1.03
  10   0  13   -1.43    1.05
  10   0  12    8.10    1.23
  10   0  11   -0.60    1.02
  10   0  10    2.45    0.95
  10   0   9    0.50    1.01
  10   0   8   41.61    1.93
  10   0   7   -1.59    1.09
  10   0   6   17.67    1.34
  10   0   5   -1.04    1.02
  10   0   4    0.78    0.99
  10   0   3   -0.83    0.91
  10   0   2    1.78    0.83
  10   0   1    0.58    0.78
  10   0   0    0.47    0.85
  10   0  -1    1.08    0.83
  10   0  -2    6.07    1.03
  10   0  -3    0.61    0.81
  10   0  -4    3.27    0.89
  10   0  -5    1.29    0.80
  10   0  -6   32.19    1.36
  10   0  -7   -0.03    0.89
  10   0  -8    0.57    0.87
  10   0  -9    0.35    0.90
  10   0 -10    4.79    1.12
  10   0 -11    2.00    0.98
  10   0 -12    1.61    1.07
  10   0 -13   -0.88    1.03
  10   0 -14   -1.04    1.16
  10   0 -15   -0.47    1.15
  10   0 -16    1.56    1.06
  10   0 -17   -1.19    1.11
  10   0 -18    2.24    1.08
  10   0 -19   -0.88    1.09
  10   0 -20   17.08    1.57
  10   0 -21   -0.69    1.19
  10   0 -22    2.58    1.20
  10   0 -23   -1.38    1.24
  10   0 -24    0.86    1.30
  10   0 -25   -2.28    1.36
  10   1 -25    0.07    1.27
  10   1 -24   -2.42    1.34
  10   1 -23    2.82    1.18
  10   1 -22    0.43    1.27
  10   1 -21    1.52    1.18
  10   1 -20    1.06    1.30
  10   1 -19    1.28    1.22
  10   1 -18    1.23    1.14
  10   1 -17   -1.62    1.19
  10   1 -16    0.80    1.22
  10   1 -15   18.62    1.51
  10   1 -14    1.98    1.19
  10   1 -13    2.11    1.07
  10   1 -12    2.87    1.21
  10   1 -11    3.66    1.13
  10   1 -10   -0.71    0.99
  10   1  -9    1.23    1.00
  10   1  -8    1.84    1.00
  10   1  -7   -0.21    0.96
  10   1  -6   -1.54    0.95
  10   1  -5    9.92    1.12
  10   1  -4    2.49    1.04
  10   1  -3   26.80    1.44
  10   1  -2    8.55    1.11
  10   1  -1   14.07    1.22
  10   2  -1    5.11    1.18
  10   2  -2    5.02    1.07
  10   2  -3    8.62    1.26
  10   2  -4    0.00    1.04
  10   2  -5    3.68    1.17
  10   2  -6    7.18    1.24
  10   2  -7    2.74    1.15
  10   2  -8    2.86    1.19
  10   2  -9    2.15    1.05
  10   2 -10    1.42    1.13
  10   2 -11    4.41    1.31
  10   2 -12   34.69    1.78
  10   2 -13   21.31    1.61
  10   2 -14    3.07    1.26
  10   2 -15   15.86    1.59
  10   2 -16    6.00    1.34
  10   2 -17    2.75    1.15
  10   2 -18   -0.50    1.19
  10   2 -19   -0.29    1.24
  10   2 -20    3.96    1.27
  10   2 -21   -0.94    1.23
  10   2 -22   -0.78    1.30
  10   2 -23   -0.61    1.32
  10   2 -24    0.28    1.27
  10   3 -22    2.65    1.50
  10   3 -21   -3.24    1.43
  10   3 -20    2.65    1.44
  10   3 -19    1.72    1.22
  10   3 -18   -0.31    1.32
  10   3 -17   -1.60    1.26
  10   3 -16    4.13    1.24
  10   3 -15   11.89    1.58
  10   3 -14   -1.99    1.23
  10   3 -13    2.09    1.13
  10   3 -12   -1.12    1.18
  10   3 -11    6.14    1.33
  10   3 -10   -0.19    1.24
  10   3  -9   25.92    1.67
  10   3  -8   27.73    1.84
  10   3  -7   -0.80    1.19
  10   3  -6    0.42    1.18
  10   3  -5   -0.89    1.15
  10   3  -4    1.49    1.10
  10   3  -3    0.55    1.09
  10   3  -2    0.42    1.17
  10   3  -1    1.86    1.15
  10   4  -1    3.84    1.12
  10   4  -2    1.31    1.18
  10   4  -3    2.88    1.19
  10   4  -4   -0.49    1.13
  10   4  -5    2.07    1.02
  10   4  -6    0.55    1.21
  10   4  -7    1.82    1.25
  10   4  -8   -1.17    1.20
  10   4  -9    3.12    1.25
  10   4 -10   -0.69    1.30
  10   4 -11    1.76    1.28
  10   4 -12    3.05    1.36
  10   4 -13    0.06    1.33
  10   4 -14    3.45    1.39
  10   4 -15    5.09    1.32
  10   4 -16    1.19    1.33
  10   4 -17    0.00    1.33
  10   4 -18   -0.99    1.30
  10   5 -12    0.14    1.36
  10   5 -11    1.26    1.30
  10   5 -10    4.21    1.42
  10   5  -9    0.55    1.32
  10   5  -8    0.27    1.40
  10   5  -7   -0.47    1.46
  10   5  -6    1.26    1.30
  10   5  -5    0.20    1.34
  10   5  -4    1.05    1.20
  10   5  -3   -0.86    1.36
  10   5  -2    1.92    1.30
  10   5  -1    0.00    1.38
  11   0  17    0.14    1.09
  11   0  16   -0.48    1.14
  11   0  15   -0.07    1.09
  11   0  14    0.37    1.08
  11   0  13    0.83    1.04
  11   0  12    1.37    1.04
  11   0  11   -1.85    1.15
  11   0  10   -0.42    1.04
  11   0   9    1.70    1.00
  11   0   8    1.78    1.14
  11   0   7    0.97    0.99
  11   0   6    0.60    1.01
  11   0   5   -0.26    1.06
  11   0   4    1.57    1.01
  11   0   3    1.41    0.94
  11   0   2   -1.25    1.01
  11   0   1   -1.18    0.96
  11   0   0   -0.19    0.95
  11   1   0    0.78    1.07
  11   1   1    5.53    1.11
  11   1   2    1.74    1.08
  11   1   3    7.90    1.22
  11   1   4   22.41    1.54
  11   1   5    0.86    1.04
  11   1   6    0.08    1.07
  11   1   7    0.95    1.06
  11   1   8    0.94    1.04
  11   1   9    0.82    1.12
  11   1  10    2.84    1.10
  11   1  11    8.26    1.32
  11   1  12    1.46    1.13
  11   1  13    0.30    1.15
  11   1  14    1.84    1.03
  11   1  15   -1.26    1.24
  11   1  16   -0.97    1.29
  11   2  15   -1.47    1.28
  11   2  14    0.34    1.19
  11   2  13    0.84    1.31
  11   2  12    1.80    1.16
  11   2  11    1.13    1.21
  11   2  10    2.53    1.12
  11   2   9   -0.06    1.12
  11   2   8   -1.07    1.14
  11   2   7   -0.10    1.11
  11   2   6    0.70    1.05
  11   2   5    0.97    1.18
  11   2   4   21.40    1.60
  11   2   3   31.01    1.76
  11   2   2    1.07    1.17
  11   2   1    5.77    1.38
  11   2   0   25.53    1.63
  11   3   0    0.90    1.10
  11   3   1    1.46    1.08
  11   3   2    4.10    1.19
  11   3   3    0.31    1.10
  11   3   4    1.12    1.19
  11   3   5   -1.98    1.25
  11   3   6   -0.79    1.22
  11   3   7   -0.23    1.24
  11   3   8    0.54    1.19
  11   3   9    0.62    1.16
  11   3  10    1.66    1.24
  11   3  11    0.07    1.36
  11   3  12   -1.23    1.28
  11   3  13   -0.71    1.29
  11   4   9   -1.06    1.44
  11   4   8    0.69    1.36
  11   4   7   -0.40    1.28
  11   4   6    0.91    1.31
  11   4   5    0.51    1.18
  11   4   4   -0.50    1.27
  11   4   3    1.41    1.28
  11   4   2    0.24    1.27
  11   4   1    0.60    1.18
  11   4   0   -0.59    1.27
  11   5   0    0.91    1.42
  11   5   1    0.57    1.24
  11   5   2    1.00    1.27
  11   5 -10    1.87    1.33
  11   5  -9   -1.35    1.41
  11   5  -8   -0.14    1.33
  11   5  -7   -2.58    1.42
  11   5  -6    2.57    1.24
  11   5  -5    0.14    1.34
  11   5  -4    0.21    1.36
  11   5  -3    1.38    1.27
  11   5  -2    1.18    1.23
  11   5  -1   -1.67    1.41
  11   4  -1   -4.72    0.76
  11   4  -2    1.10    1.16
  11   4  -3   -0.52    1.29
  11   4  -4    1.15    1.14
  11   4  -5    0.12    1.21
  11   4  -6   -0.58    1.32
  11   4  -7   -1.46    1.24
  11   4  -8   -0.82    1.25
  11   4  -9    1.97    1.26
  11   4 -10    1.33    1.24
  11   4 -11   -0.55    1.25
  11   4 -12   -0.56    1.37
  11   4 -13    0.97    1.28
  11   4 -14    0.07    1.33
  11   4 -15    2.43    1.30
  11   4 -16   -1.73    1.50
  11   4 -17   -0.14    1.30
  11   3 -21    0.64    1.40
  11   3 -20   -1.31    1.49
  11   3 -19   -0.93    1.26
  11   3 -18   -0.58    1.31
  11   3 -17    1.06    1.41
  11   3 -16    7.12    1.54
  11   3 -15    3.51    1.36
  11   3 -14    0.68    1.28
  11   3 -13    0.44    1.25
  11   3 -12    8.38    1.39
  11   3 -11    0.00    1.23
  11   3 -10    8.39    1.51
  11   3  -9   14.50    1.54
  11   3  -8    9.48    1.42
  11   3  -7    4.07    1.19
  11   3  -6   14.26    1.54
  11   3  -5   -1.42    1.27
  11   3  -4    6.93    1.17
  11   3  -3    0.05    1.15
  11   3  -2    0.69    1.11
  11   3  -1    0.59    1.16
  11   2  -1   12.94    1.38
  11   2  -2   24.24    1.56
  11   2  -3    1.85    1.08
  11   2  -4    6.30    1.28
  11   2  -5   26.16    1.66
  11   2  -6   20.82    1.46
  11   2  -7    6.07    1.35
  11   2  -8   -0.69    1.22
  11   2  -9   -3.08    1.26
  11   2 -10   -0.34    1.16
  11   2 -11    7.33    1.28
  11   2 -12   -6.77    0.82
  11   2 -13    2.83    1.37
  11   2 -14    3.42    1.36
  11   2 -15    7.07    1.35
  11   2 -16    0.48    1.18
  11   2 -17    2.23    1.26
  11   2 -18    8.18    1.50
  11   2 -19    4.46    1.33
  11   2 -20   -0.25    1.41
  11   2 -21    2.41    1.24
  11   2 -22   -1.09    1.46
  11   2 -23   -0.92    1.34
  11   1 -24    1.68    1.33
  11   1 -23    1.74    1.26
  11   1 -22   -0.06    1.32
  11   1 -21    0.92    1.24
  11   1 -20    5.94    1.38
  11   1 -19    1.92    1.31
  11   1 -18    1.62    1.28
  11   1 -17    3.22    1.27
  11   1 -16    4.59    1.25
  11   1 -15    0.96    1.26
  11   1 -14    0.38    1.15
  11   1 -13    6.65    1.31
  11   1 -12    2.20    1.11
  11   1 -11    1.26    1.09
  11   1 -10    2.16    1.12
  11   1  -9    0.96    1.19
  11   1  -8    3.44    1.17
  11   1  -7    2.00    1.01
  11   1  -6   -1.25    1.06
  11   1  -5    5.02    1.15
  11   1  -4    1.13    0.97
  11   1  -3    0.83    1.12
  11   1  -2   -0.65    1.09
  11   1  -1    0.12    1.03
  11   0  -1    1.74    0.93
  11   0  -2   13.08    1.23
  11   0  -3   -1.52    0.93
  11   0  -4   -0.47    0.97
  11   0  -5   -1.31    0.96
  11   0  -6   -0.33    0.93
  11   0  -7   -0.55    0.98
  11   0  -8    5.68    1.06
  11   0  -9   -0.88    1.01
  11   0 -10    0.95    1.08
  11   0 -11   -0.04    1.09
  11   0 -12    7.95    1.20
  11   0 -13    0.30    1.14
  11   0 -14    4.95    1.15
  11   0 -15   -0.04    1.09
  11   0 -16    2.42    1.08
  11   0 -17   -0.10    1.13
  11   0 -18    2.79    1.08
  11   0 -19    0.28    1.19
  11   0 -20    0.69    1.16
  11   0 -21    1.02    1.16
  11   0 -22    1.88    1.25
  11   0 -23   -1.31    1.23
  11   0 -24   -0.21    1.34
  11   0 -25   -0.65    1.42
  12   4   7   -0.57    1.36
  12   4   6    0.63    1.32
  12   4   5   -0.62    1.30
  12   4   4   -2.22    1.36
  12   4   3    0.86    1.28
  12   4   2    0.91    1.30
  12   4   1    0.26    1.32
  12   4   0    0.51    1.33
  12   3   0    1.52    1.23
  12   3   1    3.24    1.14
  12   3   2    0.95    1.21
  12   3   3    4.22    1.35
  12   3   4    4.25    1.31
  12   3   5    1.25    1.15
  12   3   6    4.10    1.30
  12   3   7    1.51    1.22
  12   3   8    0.06    1.34
  12   3   9    3.20    1.17
  12   3  10    0.07    1.35
  12   3  11    1.56    1.29
  12   2  14    1.16    1.28
  12   2  13    3.49    1.31
  12   2  12    0.13    1.21
  12   2  11   -0.84    1.23
  12   2  10   -0.75    1.27
  12   2   9    0.72    1.22
  12   2   8    4.08    1.26
  12   2   7    1.24    1.23
  12   2   6    0.33    1.20
  12   2   5    0.80    1.12
  12   2   4    1.50    1.24
  12   2   3   10.42    1.45
  12   2   2    0.54    1.12
  12   2   1   -0.14    1.18
  12   2   0    7.41    1.29
  12   1   0    1.65    1.09
  12   1   1    2.66    1.14
  12   1   2    6.09    1.29
  12   1   3   31.43    1.65
  12   1   4    2.09    1.18
  12   1   5   -0.39    1.06
  12   1   6   -3.49    0.61
  12   1   7   -0.84    1.09
  12   1   8    1.09    1.06
  12   1   9    1.75    1.17
  12   1  10    2.05    1.15
  12   1  11    3.84    1.25
  12   1  12    2.09    1.12
  12   1  13   -1.39    1.23
  12   1  14   -1.72    1.35
  12   1  15   -1.43    1.24
  12   0  15   -0.21    1.18
  12   0  14    3.85    1.10
  12   0  13   -0.45    1.09
  12   0  12    0.43    1.07
  12   0  11    0.77    1.01
  12   0  10    3.20    1.18
  12   0   9   -0.44    1.08
  12   0   8    0.05    1.04
  12   0   7   -0.56    1.04
  12   0   6    1.23    1.09
  12   0   5    1.67    1.00
  12   0   4    1.16    1.07
  12   0   3    0.00    1.07
  12   0   2    2.40    1.08
  12   0   1    1.24    1.04
  12   0   0    2.56    1.15
  12   0  -1   -0.62    1.07
  12   0  -2    4.08    1.11
  12   0  -3    0.40    1.04
  12   0  -4    1.73    1.02
  12   0  -5    1.13    1.01
  12   0  -6    1.26    1.08
  12   0  -7    0.65    1.05
  12   0  -8    8.42    1.26
  12   0  -9    1.73    1.06
  12   0 -10    0.17    1.07
  12   0 -11   -0.61    1.20
  12   0 -12    5.87    1.20
  12   0 -13   -0.43    1.04
  12   0 -14    4.14    1.13
  12   0 -15    1.15    1.04
  12   0 -16    5.94    1.20
  12   0 -17   -1.55    1.22
  12   0 -18   -1.62    1.27
  12   0 -19    0.23    1.14
  12   0 -20    1.39    1.25
  12   0 -21   -0.88    1.27
  12   0 -22   -1.44    1.31
  12   0 -23   -1.16    1.24
  12   0 -24    5.99    1.32
  12   1 -24   -0.22    1.43
  12   1 -23    1.95    1.42
  12   1 -22    0.00    1.30
  12   1 -21    1.54    1.23
  12   1 -20   -1.60    1.23
  12   1 -19    0.60    1.29
  12   1 -18   -0.98    1.28
  12   1 -17    0.33    1.20
  12   1 -16   -0.69    1.15
  12   1 -15    0.15    1.18
  12   1 -14    1.15    1.18
  12   1 -13    1.98    1.21
  12   1 -12   -0.04    1.15
  12   1 -11    6.68    1.30
  12   1 -10    4.68    1.17
  12   1  -9   -0.44    1.18
  12   1  -8    0.69    1.16
  12   1  -7   -0.30    1.15
  12   1  -6    0.68    1.17
  12   1  -5    2.15    1.09
  12   1  -4   -2.48    1.12
  12   1  -3    6.03    1.25
  12   1  -2   34.51    1.74
  12   1  -1    0.52    1.14
  12   2  -1    6.85    1.26
  12   2  -2    8.52    1.34
  12   2  -3    0.47    1.18
  12   2  -4    7.91    1.34
  12   2  -5   13.26    1.46
  12   2  -6   12.12    1.40
  12   2  -7   -0.90    1.21
  12   2  -8   -0.47    1.19
  12   2  -9    2.02    1.18
  12   2 -10   -1.76    1.23
  12   2 -11    3.94    1.25
  12   2 -12    3.22    1.29
  12   2 -13    0.79    1.21
  12   2 -14   -0.11    1.24
  12   2 -15   -0.39    1.29
  12   2 -16   25.92    1.91
  12   2 -17    4.86    1.30
  12   2 -18    2.21    1.39
  12   2 -19    1.53    1.43
  12   2 -20    0.86    1.44
  12   2 -21    5.89    1.50
  12   2 -22   -1.42    1.50
  12   3 -20    2.90    1.36
  12   3 -19    1.12    1.37
  12   3 -18    1.09    1.38
  12   3 -17    0.00    1.46
  12   3 -16    1.15    1.32
  12   3 -15    0.00    1.32
  12   3 -14    1.82    1.40
  12   3 -13   -0.18    1.37
  12   3 -12    0.87    1.20
  12   3 -11    1.64    1.24
  12   3 -10   14.07    1.69
  12   3  -9    7.45    1.47
  12   3  -8    0.65    1.21
  12   3  -7    1.18    1.22
  12   3  -6    1.60    1.28
  12   3  -5    1.38    1.21
  12   3  -4    6.89    1.39
  12   3  -3   -0.37    1.15
  12   3  -2    7.59    1.46
  12   3  -1    5.18    1.23
  12   4  -1    1.39    1.29
  12   4  -2    0.69    1.35
  12   4  -3    0.19    1.28
  12   4  -4    2.30    1.29
  12   4  -5   -0.56    1.26
  12   4  -6    1.75    1.42
  12   4  -7   -1.26    1.33
  12   4  -8    0.70    1.39
  12   4  -9    2.05    1.32
  12   4 -10   -0.58    1.31
  12   4 -11    2.30    1.32
  12   4 -12   -0.33    1.29
  12   4 -13    0.55    1.34
  12   4 -14    0.56    1.38
  12   4 -15    0.78    1.40
  12   4 -16   -0.36    1.44
  13   0  14    1.46    1.08
  13   0  13   -0.35    1.25
  13   0  12    1.48    1.13
  13   0  11   -1.81    1.21
  13   0  10   -0.25    1.12
  13   0   9   -0.48    1.13
  13   0   8    1.22    1.18
  13   0   7   -0.11    1.10
  13   0   6    0.81    1.05
  13   0   5   -1.89    1.12
  13   0   4   24.11    1.63
  13   0   3    0.80    1.11
  13   0   2    3.20    1.31
  13   0   1   -0.29    1.05
  13   0   0   11.57    1.27
  13   1   0    0.48    1.17
  13   1   1    1.12    1.29
  13   1   2    0.55    1.31
  13   1   3    1.33    1.06
  13   1   4   -2.67    1.19
  13   1   5    0.38    1.03
  13   1   6    1.44    1.13
  13   1   7    1.09    1.08
  13   1   8    0.41    1.14
  13   1   9   -0.92    1.25
  13   1  10    0.25    1.18
  13   1  11    1.78    1.16
  13   1  12   -0.61    1.28
  13   1  13    0.50    1.24
  13   2  12    4.18    1.26
  13   2  11   -1.18    1.30
  13   2  10    1.28    1.18
  13   2   9    0.26    1.19
  13   2   8    1.57    1.24
  13   2   7    1.59    1.25
  13   2   6    3.56    1.11
  13   2   5   -1.04    1.25
  13   2   4    1.01    1.15
  13   2   3    1.70    1.20
  13   2   2    1.18    1.24
  13   2   1    3.22    1.42
  13   2   0    8.93    1.45
  13   3   0    0.41    1.25
  13   3   1    1.25    1.25
  13   3   2   -0.84    1.26
  13   3   3   -0.49    1.23
  13   3   4    3.51    1.34
  13   3   5    3.21    1.34
  13   3   6    0.20    1.27
  13   3   7   -0.20    1.32
  13   3   8    0.28    1.25
  13   3   9   -0.79    1.33
  13   4   4    0.29    1.33
  13   4   3    0.63    1.42
  13   4   2    1.66    1.35
  13   4   1    0.14    1.47
  13   4   0    3.31    1.37
  13   4  -1    0.67    1.31
  13   4  -2    0.53    1.36
  13   4  -3    3.63    1.37
  13   4  -4    0.33    1.28
  13   4  -5    0.53    1.32
  13   4  -6   -0.59    1.55
  13   4  -7   10.93    1.61
  13   4  -8   -0.60    1.33
  13   4  -9   -0.13    1.30
  13   4 -10   -2.04    1.37
  13   4 -11    1.38    1.27
  13   4 -12    0.70    1.32
  13   4 -13    0.36    1.36
  13   4 -14   -0.15    1.36
  13   3 -19    0.44    1.43
  13   3 -18    0.21    1.36
  13   3 -17   -1.37    1.36
  13   3 -16    0.67    1.39
  13   3 -15    0.33    1.38
  13   3 -14    0.06    1.32
  13   3 -13    1.12    1.36
  13   3 -12    3.72    1.25
  13   3 -11    3.06    1.30
  13   3 -10    1.00    1.33
  13   3  -9    8.15    1.41
  13   3  -8    1.67    1.24
  13   3  -7    8.69    1.48
  13   3  -6    1.02    1.19
  13   3  -5    3.23    1.29
  13   3  -4   -0.85    1.18
  13   3  -3    3.47    1.35
  13   3  -2    1.78    1.32
  13   3  -1    5.90    1.31
  13   2  -1    0.41    1.26
  13   2  -2    0.41    1.26
  13   2  -3   23.25    1.66
  13   2  -4   30.29    1.84
  13   2  -5    5.11    1.39
  13   2  -6   -0.35    1.19
  13   2  -7   12.43    1.46
  13   2  -8    0.56    1.27
  13   2  -9    3.56    1.29
  13   2 -10    1.31    1.22
  13   2 -11    2.35    1.10
  13   2 -12    1.25    1.16
  13   2 -13   -0.22    1.22
  13   2 -14    0.74    1.32
  13   2 -15    2.81    1.24
  13   2 -16    0.91    1.24
  13   2 -17    1.99    1.29
  13   2 -18    0.00    1.30
  13   2 -19    0.20    1.37
  13   2 -20    0.07    1.54
  13   2 -21   -1.00    1.39
  13   1 -23   -0.58    1.36
  13   1 -22    0.91    1.39
  13   1 -21    4.04    1.38
  13   1 -20   -1.81    1.37
  13   1 -19    3.25    1.47
  13   1 -18    1.93    1.42
  13   1 -17   -1.17    1.32
  13   1 -16    0.73    1.24
  13   1 -15    5.96    1.31
  13   1 -14    1.22    1.19
  13   1 -13    1.03    1.16
  13   1 -12   -1.11    1.13
  13   1 -11    2.91    1.12
  13   1 -10    2.32    1.25
  13   1  -9   -0.67    1.14
  13   1  -8    4.82    1.17
  13   1  -7    1.20    1.12
  13   1  -6    1.42    1.15
  13   1  -5    5.68    1.25
  13   1  -4    3.23    1.10
  13   1  -3    1.33    1.15
  13   1  -2   26.06    1.74
  13   1  -1   11.07    1.40
  13   0  -1    0.13    1.10
  13   0  -2    1.52    1.11
  13   0  -3    0.87    1.08
  13   0  -4    1.26    1.05
  13   0  -5    1.48    1.02
  13   0  -6    0.83    1.21
  13   0  -7    0.30    1.11
  13   0  -8    4.45    1.36
  13   0  -9    0.69    1.09
  13   0 -10   -1.58    1.15
  13   0 -11   -0.24    1.17
  13   0 -12   -4.51    0.70
  13   0 -13    0.45    1.14
  13   0 -14    6.57    1.31
  13   0 -15   -1.39    1.16
  13   0 -16    4.18    1.33
  13   0 -17    0.17    1.17
  13   0 -18   -0.53    1.28
  13   0 -19   -0.79    1.27
  13   0 -20    2.98    1.26
  13   0 -21   -0.92    1.24
  13   0 -22   -3.77    0.79
  13   0 -23    1.21    1.30
  14   4   1   -0.51    1.43
  14   4   0   -1.58    1.42
  14   3   0    2.20    1.24
  14   3   1    0.13    1.28
  14   3   2    1.81    1.21
  14   3   3   -2.31    1.38
  14   3   4    2.09    1.16
  14   3   5    2.41    1.26
  14   3   6   -0.14    1.34
  14   3   7    3.54    1.30
  14   2  10    3.32    1.19
  14   2   9    0.07    1.40
  14   2   8    0.95    1.18
  14   2   7    3.10    1.23
  14   2   6    3.20    1.22
  14   2   5    1.50    1.31
  14   2   4   -0.12    1.25
  14   2   3    0.12    1.23
  14   2   2    1.63    1.13
  14   2   1    4.47    1.27
  14   2   0    0.56    1.22
  14   1   0   37.03    2.04
  14   1   1    3.89    1.25
  14   1   2    0.65    1.13
  14   1   3    2.45    1.13
  14   1   4   -0.17    1.15
  14   1   5    1.99    1.21
  14   1   6    1.26    1.16
  14   1   7    1.74    1.16
  14   1   8   -1.28    1.26
  14   1   9    1.45    1.19
  14   1  10    0.68    1.23
  14   1  11    0.64    1.22
  14   0  12    2.81    1.23
  14   0  11   -1.46    1.22
  14   0  10   -1.61    1.25
  14   0   9   -0.39    1.13
  14   0   8    0.06    1.16
  14   0   7    2.12    1.14
  14   0   6    0.71    1.30
  14   0   5   -0.23    1.11
  14   0   4   -0.50    1.13
  14   0   3    1.09    1.07
  14   0   2   65.05    2.45
  14   0   1   -1.35    1.14
  14   0   0   -0.66    1.15
  14   0  -1    0.86    1.11
  14   0  -2    1.79    1.08
  14   0  -3   -0.30    1.12
  14   0  -4   -1.23    1.17
  14   0  -5   -0.59    1.08
  14   0  -6   -0.54    1.19
  14   0  -7   -0.94    1.11
  14   0  -8    1.84    1.19
  14   0  -9   -0.05    1.13
  14   0 -10    3.16    1.08
  14   0 -11    0.41    1.04
  14   0 -12    8.92    1.35
  14   0 -13   -1.83    1.15
  14   0 -14   10.34    1.50
  14   0 -15   -0.40    1.15
  14   0 -16    1.40    1.23
  14   0 -17    0.66    1.19
  14   0 -18   -1.43    1.30
  14   0 -19    1.74    1.22
  14   0 -20   -0.87    1.35
  14   0 -21    0.07    1.34
  14   0 -22   -2.29    1.36
  14   1 -21   -0.21    1.38
  14   1 -20   -2.17    1.42
  14   1 -19    4.33    1.33
  14   1 -18    3.49    1.33
  14   1 -17    4.37    1.42
  14   1 -16    1.26    1.33
  14   1 -15    0.23    1.30
  14   1 -14    0.00    1.20
  14   1 -13    2.10    1.14
  14   1 -12   -2.54    1.27
  14   1 -11    2.65    1.29
  14   1 -10    0.63    1.08
  14   1  -9    0.41    1.19
  14   1  -8   -0.36    1.11
  14   1  -7    0.81    1.13
  14   1  -6    0.85    1.15
  14   1  -5   -0.75    1.09
  14   1  -4    0.70    1.19
  14   1  -3    2.53    1.11
  14   1  -2    3.52    1.29
  14   1  -1   48.98    2.20
  14   2  -1   -0.78    1.19
  14   2  -2    0.99    1.20
  14   2  -3    3.06    1.25
  14   2  -4    0.11    1.30
  14   2  -5    0.70    1.23
  14   2  -6    1.63    1.19
  14   2  -7   -1.04    1.28
  14   2  -8   -2.31    1.29
  14   2  -9    6.43    1.39
  14   2 -10    1.40    1.22
  14   2 -11    0.74    1.20
  14   2 -12    0.46    1.31
  14   2 -13   -0.89    1.29
  14   2 -14   -0.30    1.28
  14   2 -15    0.00    1.24
  14   2 -16    0.89    1.31
  14   2 -17    0.98    1.33
  14   2 -18    1.21    1.38
  14   2 -19    5.28    1.42
  14   2 -20    0.22    1.51
  14   3 -17    1.94    1.38
  14   3 -16   -0.49    1.42
  14   3 -15   -1.78    1.38
  14   3 -14    2.41    1.37
  14   3 -13    0.72    1.36
  14   3 -12    1.68    1.37
  14   3 -11    2.79    1.32
  14   3 -10   -0.69    1.35
  14   3  -9    2.23    1.29
  14   3  -8    4.54    1.58
  14   3  -7   -0.24    1.29
  14   3  -6    4.07    1.39
  14   3  -5    2.67    1.31
  14   3  -4    2.74    1.30
  14   3  -3   -1.10    1.31
  14   3  -2    4.86    1.25
  14   3  -1   -0.43    1.29
  14   4  -1    1.92    1.27
  14   4  -2   -2.11    1.42
  14   4  -3    0.77    1.43
  14   4  -4    1.19    1.40
  14   4  -5    5.30    1.51
  14   4  -6    0.21    1.48
  14   4  -7    1.26    1.45
  14   4  -8    1.62    1.41
  14   4  -9    2.41    1.41
  14   4 -10   -1.22    1.41
  14   4 -11    0.29    1.47
  15   0  10   -2.16    1.27
  15   0   9   -0.91    1.25
  15   0   8   -1.35    1.26
  15   0   7   -0.20    1.23
  15   0   6    3.64    1.42
  15   0   5    0.37    1.10
  15   0   4   18.58    1.61
  15   0   3    0.65    1.09
  15   0   2   39.64    2.11
  15   0   1   -0.68    1.18
  15   0   0    6.03    1.43
  15   1   0    2.34    1.34
  15   1   1    4.18    1.41
  15   1   2    0.18    1.15
  15   1   3    2.72    1.34
  15   1   4   -0.87    1.18
  15   1   5    1.01    1.22
  15   1   6    1.17    1.20
  15   1   7    0.13    1.26
  15   1   8    0.83    1.18
  15   1   9   -3.55    1.42
  15   2   8   -1.45    1.35
  15   2   7    0.35    1.31
  15   2   6   -3.37    1.39
  15   2   5   -0.27    1.21
  15   2   4    1.05    1.14
  15   2   3   -0.51    1.40
  15   2   2    0.88    1.25
  15   2   1   -1.61    1.19
  15   2   0    1.28    1.19
  15   3   0   -0.47    1.35
  15   3   1    1.03    1.28
  15   3   2   -0.56    1.30
  15   3   3    1.20    1.24
  15   3   4    2.38    1.28
  15   3 -15    0.00    1.38
  15   3 -14    4.11    1.32
  15   3 -13    2.16    1.42
  15   3 -12   -1.23    1.43
  15   3 -11    2.77    1.51
  15   3 -10   -3.07    1.46
  15   3  -9    0.99    1.27
  15   3  -8    4.99    1.35
  15   3  -7    1.63    1.35
  15   3  -6    1.11    1.42
  15   3  -5    1.30    1.34
  15   3  -4   -2.35    1.29
  15   3  -3    0.79    1.24
  15   3  -2    2.25    1.36
  15   3  -1    0.20    1.31
  15   2  -1   -1.81    1.29
  15   2  -2   -0.54    1.23
  15   2  -3    0.47    1.25
  15   2  -4   -0.35    1.19
  15   2  -5   -1.29    1.30
  15   2  -6   -0.53    1.27
  15   2  -7    3.89    1.28
  15   2  -8    9.18    1.49
  15   2  -9    2.81    1.28
  15   2 -10    0.91    1.31
  15   2 -11    0.06    1.30
  15   2 -12    1.74    1.28
  15   2 -13    1.71    1.33
  15   2 -14   -0.64    1.32
  15   2 -15    2.04    1.26
  15   2 -16    0.54    1.33
  15   2 -17   -0.90    1.30
  15   2 -18    1.21    1.37
  15   1 -20    4.21    1.48
  15   1 -19   -0.55    1.32
  15   1 -18    0.94    1.29
  15   1 -17   -1.76    1.31
  15   1 -16    5.47    1.32
  15   1 -15    2.42    1.37
  15   1 -14   -0.61    1.27
  15   1 -13    1.84    1.29
  15   1 -12    1.40    1.31
  15   1 -11    2.81    1.21
  15   1 -10    2.20    1.16
  15   1  -9    1.06    1.23
  15   1  -8    2.93    1.28
  15   1  -7    0.82    1.14
  15   1  -6    0.27    1.18
  15   1  -5   -0.55    1.17
  15   1  -4    9.78    1.39
  15   1  -3    0.33    1.19
  15   1  -2    2.01    1.17
  15   1  -1   -0.62    1.33
  15   0  -1    0.88    1.12
  15   0  -2    0.27    1.17
  15   0  -3    0.81    1.07
  15   0  -4    3.06    1.28
  15   0  -5    1.50    1.04
  15   0  -6    1.28    1.03
  15   0  -7    0.32    1.12
  15   0  -8   -0.22    1.18
  15   0  -9   -0.27    1.12
  15   0 -10    3.91    1.34
  15   0 -11    1.01    1.20
  15   0 -12    1.48    1.12
  15   0 -13    1.33    1.25
  15   0 -14    6.40    1.36
  15   0 -15    1.64    1.17
  15   0 -16    2.12    1.30
  15   0 -17    1.41    1.21
  15   0 -18    1.71    1.22
  15   0 -19    0.14    1.23
  15   0 -20    3.86    1.29
  15   0 -21   -1.45    1.37
  16   3   0   -1.30    1.47
  16   2   5   -0.14    1.38
  16   2   4    0.78    1.25
  16   2   3   -0.07    1.35
  16   2   2    0.41    1.25
  16   2   1   -0.61    1.31
  16   2   0   -2.26    1.34
  16   1   0    0.94    1.23
  16   1   1    2.09    1.16
  16   1   2    1.87    1.32
  16   1   3    0.53    1.25
  16   1   4   -0.27    1.18
  16   1   5    7.24    1.40
  16   1   6    2.97    1.36
  16   1   7    1.81    1.39
  16   0   7    1.43    1.21
  16   0   6    1.46    1.25
  16   0   5   -0.54    1.11
  16   0   4   14.00    1.64
  16   0   3   -0.78    1.22
  16   0   2   12.66    1.64
  16   0   1   -1.12    1.38
  16   0   0   11.25    1.53
  16   0  -1    0.84    1.19
  16   0  -2   20.82    1.79
  16   0  -3   -1.12    1.23
  16   0  -4    7.46    1.30
  16   0  -5   -1.52    1.21
  16   0  -6    2.81    1.16
  16   0  -7   -0.06    1.22
  16   0  -8    0.94    1.18
  16   0  -9    0.65    1.14
  16   0 -10    0.54    1.23
  16   0 -11   -0.79    1.22
  16   0 -12    3.02    1.46
  16   0 -13   -1.06    1.29
  16   0 -14    1.09    1.37
  16   0 -15    0.07    1.28
  16   0 -16    0.27    1.27
  16   0 -17    0.82    1.25
  16   0 -18    1.26    1.34
  16   0 -19   -0.29    1.28
  16   1 -18    0.71    1.35
  16   1 -17   -1.18    1.39
  16   1 -16   -0.34    1.34
  16   1 -15    1.73    1.30
  16   1 -14    2.21    1.31
  16   1 -13   -1.09    1.29
  16   1 -12    1.26    1.30
  16   1 -11    6.82    1.38
  16   1 -10    1.65    1.23
  16   1  -9    0.06    1.40
  16   1  -8    1.02    1.33
  16   1  -7    7.61    1.41
  16   1  -6    1.08    1.24
  16   1  -5    1.02    1.25
  16   1  -4    8.65    1.37
  16   1  -3    2.96    1.20
  16   1  -2   -0.24    1.30
  16   1  -1    2.10    1.25
  16   2  -1    0.20    1.34
  16   2  -2    1.88    1.29
  16   2  -3   -0.13    1.32
  16   2  -4    3.26    1.20
  16   2  -5    0.89    1.14
  16   2  -6   -0.13    1.25
  16   2  -7    3.32    1.22
  16   2  -8    1.80    1.34
  16   2  -9   -1.55    1.38
  16   2 -10    0.52    1.32
  16   2 -11    2.63    1.37
  16   2 -12   -0.33    1.41
  16   2 -13   -0.54    1.44
  16   2 -14    0.62    1.37
  16   2 -15   -1.27    1.41
  16   2 -16    2.16    1.47
  16   3 -11   -0.72    1.50
  16   3 -10   -0.79    1.45
  16   3  -9   -1.99    1.55
  16   3  -8   -2.12    1.46
  16   3  -7    0.07    1.39
  16   3  -6    0.14    1.35
  16   3  -5   -0.91    1.36
  16   3  -4   -0.99    1.45
  16   3  -3   -0.92    1.33
  16   3  -2    0.64    1.41
  16   3  -1    2.09    1.23
  17   0   4    6.95    1.38
  17   0   3   -1.68    1.31
  17   0   2   -2.06    1.38
  17   0   1    0.41    1.19
  17   0   0    8.32    1.42
  17   1   0    1.36    1.19
  17   1   1   -2.69    1.33
  17   1   2   -0.77    1.31
  17   1   3   -0.79    1.48
  17   1   4   -1.68    1.38
  17   2   1    0.87    1.26
  17   2   0    0.00    1.38
  17   2  -1    1.42    1.37
  17   2  -2    1.68    1.24
  17   2  -3    0.56    1.39
  17   2  -4    1.94    1.22
  17   2  -5    0.90    1.23
  17   2  -6    0.55    1.25
  17   2  -7    2.62    1.43
  17   2  -8    1.17    1.39
  17   2  -9    3.82    1.44
  17   2 -10    0.84    1.45
  17   2 -11   -0.85    1.45
  17   2 -12    0.57    1.42
  17   2 -13    3.33    1.44
  17   1 -16    2.03    1.30
  17   1 -15   -0.92    1.38
  17   1 -14   -0.28    1.37
  17   1 -13    1.44    1.31
  17   1 -12    3.04    1.29
  17   1 -11    0.00    1.37
  17   1 -10   -0.07    1.31
  17   1  -9    6.89    1.50
  17   1  -8    1.96    1.32
  17   1  -7    1.37    1.26
  17   1  -6    0.13    1.32
  17   1  -5   -0.20    1.26
  17   1  -4   -0.72    1.35
  17   1  -3    3.75    1.19
  17   1  -2   -0.13    1.35
  17   1  -1   -1.14    1.27
  17   0  -1   -1.91    1.26
  17   0  -2    0.07    1.33
  17   0  -3   -0.06    1.23
  17   0  -4   10.44    1.62
  17   0  -5   -0.83    1.22
  17   0  -6    1.40    1.24
  17   0  -7   -1.47    1.24
  17   0  -8   -0.70    1.35
  17   0  -9    1.22    1.21
  17   0 -10    0.00    1.28
  17   0 -11    0.72    1.21
  17   0 -12    9.16    1.45
  17   0 -13    1.48    1.24
  17   0 -14    1.78    1.36
  17   0 -15   -0.56    1.33
  17   0 -16   -0.21    1.41
  17   0 -17    0.15    1.34
  18   0   0    3.69    1.23
  18   0  -1   -1.36    1.30
  18   0  -2   -1.20    1.24
  18   0  -3    0.28    1.31
  18   0  -4    0.63    1.15
  18   0  -5   -1.66    1.33
  18   0  -6    1.38    1.22
  18   0  -7   -2.28    1.44
  18   0  -8    9.20    1.54
  18   0  -9   -1.53    1.45
  18   0 -10    1.61    1.22
  18   0 -11   -2.33    1.34
  18   0 -12   -0.43    1.39
  18   0 -13   -0.22    1.30
  18   1 -12    2.11    1.35
  18   1 -11    1.51    1.34
  18   1 -10    2.57    1.40
  18   1  -9   -1.77    1.41
  18   1  -8   -1.41    1.43
  18   1  -7    0.84    1.27
  18   1  -6   -2.53    1.46
  18   1  -5    3.59    1.57
  18   1  -4    1.63    1.27
  18   1  -3   -0.57    1.38
  18   1  -2    2.73    1.26
  18   1  -1   -0.80    1.44
   0   0   0    0.00    0.00
;
_shelx_hkl_checksum     54970
_shelx_res_file
;
TITL da in P2(1)/c
CELL 0.71073  15.7531   5.4345  22.7562  90.000 104.506  90.000
ZERR    4.00   0.0017   0.0010   0.0031   0.000   0.009   0.000
LATT  1
SYMM -X, 0.5+Y, 0.5-Z
SFAC C H N O
UNIT 84 96 16 8
OMIT   -11   2  12
OMIT     1   1   5
OMIT   -13   0  12
OMIT    12   1   6
L.S.      12
FMAP      2
PLAN     10
ACTA
CONF
BOND $H
EQIV $1 -x+2, -y+1, -z+1
EQIV $2 -x+1, -y, -z+1
HTAB N3  O2_$1
HTAB C18 O10_$2
HTAB C25 O10_$2
WGHT    0.039900
FVAR       0.19244
N1    3    0.826121    0.444557    0.562967    11.00000    0.03341    0.05689 =
         0.04288    0.00263    0.01131   -0.00537
C2    1    0.895466    0.469435    0.535864    11.00000    0.03178    0.06881 =
         0.03760    0.00001    0.00020    0.00076
O2    4    0.904275    0.329895    0.494938    11.00000    0.05943    0.07881 =
         0.04923   -0.01945    0.01930   -0.01248
N3    3    0.952367    0.654730    0.556919    11.00000    0.03685    0.06547 =
         0.05163   -0.00784    0.01274   -0.00997
H3    2    1.004485    0.669202    0.542966    11.00000   -1.20000
C4    1    0.947654    0.808136    0.604363    11.00000    0.03899    0.04939 =
         0.03982    0.00099    0.00473    0.00243
C5    1    1.010022    0.992874    0.623886    11.00000    0.03969    0.06345 =
         0.05260    0.01168    0.00534    0.00140
AFIX  43
H5A   2    1.055601    1.013614    0.605095    11.00000   -1.20000
AFIX   0
C6    1    1.003547    1.144306    0.671217    11.00000    0.05689    0.05626 =
         0.06058   -0.00223    0.00209   -0.00176
AFIX  43
H6A   2    1.044743    1.268106    0.684176    11.00000   -1.20000
AFIX   0
C7    1    0.936088    1.113101    0.699545    11.00000    0.06476    0.05581 =
         0.05429   -0.00527    0.00961    0.00583
AFIX  43
H7A   2    0.932641    1.214263    0.731829    11.00000   -1.20000
AFIX   0
C8    1    0.874080    0.932585    0.680020    11.00000    0.04716    0.06257 =
         0.05024    0.00690    0.01090    0.01360
AFIX  43
H8A   2    0.828206    0.914496    0.698642    11.00000   -1.20000
AFIX   0
C9    1    0.879771    0.776215    0.632284    11.00000    0.03895    0.04812 =
         0.03429    0.00726    0.00267    0.01151
C10   1    0.813002    0.589824    0.610142    11.00000    0.04193    0.05097 =
         0.04225    0.00358    0.00676    0.00600
O10   4    0.747882    0.561510    0.629475    11.00000    0.05355    0.07858 =
         0.07264   -0.00756    0.03448   -0.00853
C11   1    0.765863    0.237707    0.542294    11.00000    0.03586    0.06061 =
         0.04933    0.00446    0.00978   -0.00146
AFIX  23
H11A  2    0.744704    0.178808    0.576281    11.00000   -1.20000
H11B  2    0.798219    0.104540    0.529591    11.00000   -1.20000
AFIX   0
C12   1    0.687835    0.300120    0.490530    11.00000    0.04428    0.05214 =
         0.04816    0.00215   -0.00220   -0.00451
AFIX  23
H12A  2    0.707505    0.374040    0.457451    11.00000   -1.20000
H12B  2    0.650166    0.416869    0.504055    11.00000   -1.20000
AFIX   0
C13   1    0.637513    0.064155    0.469079    11.00000    0.04832    0.05063 =
         0.04798   -0.00311    0.00536   -0.00077
AFIX  23
H13A  2    0.673669   -0.041610    0.451021    11.00000   -1.20000
H13B  2    0.627051   -0.021104    0.504051    11.00000   -1.20000
AFIX   0
N14   3    0.553517    0.102841    0.424995    11.00000    0.04366    0.04579 =
         0.03939   -0.00542    0.00739   -0.00611
C15   1    0.566380    0.179677    0.366675    11.00000    0.05059    0.06406 =
         0.04835    0.00007    0.00787   -0.01470
AFIX  23
H15A  2    0.601401    0.057313    0.352447    11.00000   -1.20000
H15B  2    0.598485    0.333739    0.371669    11.00000   -1.20000
AFIX   0
C16   1    0.480056    0.212822    0.319488    11.00000    0.05864    0.06363 =
         0.05517    0.00641    0.00688   -0.01624
AFIX  23
H16A  2    0.447640    0.347058    0.331680    11.00000   -1.20000
H16B  2    0.491749    0.256455    0.280933    11.00000   -1.20000
AFIX   0
N17   3    0.426911   -0.009272    0.311895    11.00000    0.04467    0.04843 =
         0.03787   -0.00021    0.01306   -0.01029
C18   1    0.415266   -0.090848    0.370699    11.00000    0.04667    0.06155 =
         0.04799   -0.00111    0.00773   -0.01803
AFIX  23
H18A  2    0.383303   -0.245144    0.365684    11.00000   -1.20000
H18B  2    0.381147    0.030218    0.386187    11.00000   -1.20000
AFIX   0
C19   1    0.502682   -0.124658    0.415344    11.00000    0.06030    0.06018 =
         0.04520   -0.00022    0.01194   -0.01063
AFIX  23
H19A  2    0.493515   -0.180503    0.453772    11.00000   -1.20000
H19B  2    0.535602   -0.250659    0.400443    11.00000   -1.20000
AFIX   0
C20   1    0.352411   -0.020067    0.262581    11.00000    0.04401    0.04995 =
         0.03863   -0.00969    0.00830    0.00157
C21   1    0.335597    0.155929    0.217723    11.00000    0.07699    0.06665 =
         0.04371   -0.00155    0.00025   -0.01115
AFIX  43
H21A  2    0.372321    0.291907    0.220945    11.00000   -1.20000
AFIX   0
C22   1    0.264483    0.133141    0.167688    11.00000    0.07583    0.07643 =
         0.05149    0.00773   -0.00039    0.00053
AFIX  43
H22A  2    0.254535    0.254112    0.137836    11.00000   -1.20000
AFIX   0
C23   1    0.208910   -0.063012    0.161413    11.00000    0.04867    0.08659 =
         0.05446   -0.01063    0.00697    0.00016
AFIX  43
H23A  2    0.161416   -0.077707    0.127786    11.00000   -1.20000
AFIX   0
C24   1    0.225357   -0.238016    0.206339    11.00000    0.05344    0.07900 =
         0.06432   -0.01552    0.01463   -0.02195
AFIX  43
H24A  2    0.187831   -0.372211    0.203091    11.00000   -1.20000
AFIX   0
C25   1    0.296134   -0.220195    0.256239    11.00000    0.04872    0.05839 =
         0.05588   -0.00642    0.00408   -0.00487
AFIX  43
H25A  2    0.306110   -0.342765    0.285693    11.00000   -1.20000
AFIX   0
HKLF 4
REM  da in P2(1)/c
REM R1 =  0.0717 for    1301 Fo > 4sig(Fo)  and  0.2034 for all    3323 data
REM    247 parameters refined using      0 restraints
END
WGHT      0.0398      0.0000
REM Highest difference peak  0.176,  deepest hole -0.188,  1-sigma level  0.045
Q1    1   0.2863  0.2674  0.1085  11.00000  0.05    0.18
Q2    1   0.8455 -0.0669  0.4598  11.00000  0.05    0.17
Q3    1   0.9009  1.2344  0.7868  11.00000  0.05    0.17
Q4    1   0.3641  0.5241  0.2406  11.00000  0.05    0.16
Q5    1   0.7352  0.3866  0.4188  11.00000  0.05    0.15
Q6    1   0.8150  0.3582  0.6913  11.00000  0.05    0.15
Q7    1   0.7689  0.5623  0.7026  11.00000  0.05    0.15
Q8    1   0.7636  0.5890  0.4391  11.00000  0.05    0.15
Q9    1   0.4806 -0.1762  0.4904  11.00000  0.05    0.15
Q10   1   0.2681  0.3806  0.1300  11.00000  0.05    0.15
;
_shelx_res_checksum     10320
_shelxl_version_number        2.013
data_global
_journal_date_recd_electronic     2014-06-11
_journal_date_accepted     2014-07-09
_journal_name_full     'Acta Crystallographica, Section E'
_journal_year     2014
_journal_volume     70
_journal_issue      8
_journal_page_first     o878
_journal_page_last     o878
_journal_paper_category     QO
_journal_paper_doi     10.1107/S160053681401602X
_journal_coeditor_code     ZS2304
_publ_contact_author_name     "Aguirre Hern\'andez, Gerardo"
_publ_contact_author_address
;
Centro de Graduados e Investigaci\'on del Instituto Tecnol\'ogico de Tijuana
Apdo. Postal 1166
22500 Tijuana, B.C.o
Mexico
;
_publ_contact_author_email     gaguirre777@gmail.com
_publ_contact_author_fax     '52 664 6234043'
_publ_contact_author_phone     '52 664 6233772'
_publ_section_title
;
Pelanserin:
3-[3-(4-phenylpiperazin-1-yl)propyl]quinazoline-2,4(1<i>H</i>,3<i>H</i>)-dione
;
_publ_section_title_footnote     .
loop_
    _publ_author_name
    _publ_author_footnote
    _publ_author_address
    "Aguirre Hern\'andez, Gerardo" .
;
Centro de Graduados e Investigaci\'on del Instituto Tecnol\'ogico de Tijuana
Apdo. Postal 1166
22500 Tijuana, B.C.
Mexico
;
    "Somanathan, Ratnasamy" .
;
Centro de Graduados e Investigaci\'on del Instituto Tecnol\'ogico de Tijuana
Apdo. Postal 1166
22500 Tijuana, B.C.
Mexico
;
    "Bern\`es, Sylvain" "Currently unaffiliated to UANL."
;
DEP Facultad de Ciencias Qu\'imicas, UANL
Guerrero y Progreso S/N
Col. Trevi\~no
64570 Monterrey, N.L.
Mexico
;
_exptl_special_details     ?
