# Supplementary material for: Pelanserin: 3-[3-(4-phenyl­piperazin-1-yl)prop­yl]quinazoline-2,4(1H,3H)-dione
Source: Acta Crystallogr Sect E Struct Rep Online. 2014 Jul 23;70(Pt 8):o878. doi: 10.1107/S160053681401602X (PMC4158516; doi:10.1107/S160053681401602X)
Supplement: Supplementary file 2 [file e-70-0o878-Isup2.hkl]

#
# h,k,l, Fc-squared, Fo-squared, sigma(Fo-squared), status flag
#
data_I
_shelx_title ' da in P2(1)/c'
_shelx_refln_list_code          4
_shelx_F_calc_maximum      190.11
_exptl_crystal_F_000       776.00
_reflns_d_resolution_high  0.8409

loop_
 _space_group_symop_operation_xyz
 'x, y, z'
 '-x, y+1/2, -z+1/2'
 '-x, -y, -z'
 'x, -y-1/2, z-1/2'

_cell_length_a    15.7531
_cell_length_b     5.4345
_cell_length_c    22.7562
_cell_angle_alpha  90.000
_cell_angle_beta  104.506
_cell_angle_gamma  90.000

_shelx_F_squared_multiplier     1.000

loop_
 _refln_index_h
 _refln_index_k
 _refln_index_l
 _refln_F_squared_calc
 _refln_F_squared_meas
 _refln_F_squared_sigma
 _refln_observed_status
   2   0   0        627.10        568.16        20.79 o
   3   0   0          2.91          6.48        12.69 o
   4   0   0       1238.50       1251.09        41.32 o
   5   0   0          8.86         28.08        16.20 o
   6   0   0        620.87        620.28        29.70 o
   7   0   0        124.65        122.60        20.52 o
   8   0   0         21.37         10.53        19.71 o
   9   0   0        821.41        915.97        44.29 o
  10   0   0          1.89         12.69        22.95 o
  11   0   0          1.33         -5.13        25.65 o
  12   0   0         92.17         69.13        31.05 o
  13   0   0        348.10        312.43        34.29 o
  14   0   0         10.71        -17.82        31.05 o
  15   0   0        176.85        162.83        38.62 o
  16   0   0        275.86        303.79        41.32 o
  17   0   0        239.75        224.67        38.35 o
  18   0   0         36.98         99.64        33.21 o
   1   1   0       3873.06       3586.65        52.12 o
   2   1   0       1918.77       1763.08        43.48 o
   3   1   0        139.13        154.73        19.17 o
   4   1   0        895.03        964.04        40.78 o
   5   1   0        136.79        143.39        18.36 o
   6   1   0         54.11         54.55        18.63 o
   7   1   0        287.74        255.73        24.03 o
   8   1   0        381.96        414.24        28.35 o
   9   1   0       2116.07       2136.27        64.54 o
  10   1   0        179.73        173.63        29.16 o
  11   1   0         23.65         21.06        28.89 o
  12   1   0          0.04         44.56        29.43 o
  13   1   0         15.49         12.96        31.59 o
  14   1   0       1091.28        999.95        55.09 o
  15   1   0         91.30         63.19        36.19 o
  16   1   0         12.22         25.38        33.21 o
  17   1   0          0.25         36.73        32.13 o
   0   2   0          5.75         13.50        15.39 o
   1   2   0         26.98         34.29        15.66 o
   2   2   0          8.09        -16.47        16.47 o
   3   2   0         32.94         48.07        16.47 o
   4   2   0       1819.83       1893.78        55.90 o
   5   2   0       2999.28       3322.01        70.21 o
   6   2   0         96.60        126.92        22.14 o
   7   2   0        124.92        127.19        24.03 o
   8   2   0         56.16         66.70        24.03 o
   9   2   0         13.17          3.78        27.00 o
  10   2   0          1.98        -23.22        29.43 o
  11   2   0        705.57        689.41        44.02 o
  12   2   0        184.95        200.10        34.83 o
  13   2   0        275.82        241.14        39.16 o
  14   2   0          8.47         15.12        32.94 o
  15   2   0          3.41         34.56        32.13 o
  16   2   0          0.10        -36.19        36.19 o
  17   2   0          0.83          0.00        37.27 o
   1   3   0         85.43        108.83        20.25 o
   2   3   0         24.23         47.26        18.36 o
   3   3   0       3292.93       3467.02        79.66 o
   4   3   0        265.53        271.39        27.00 o
   5   3   0         59.92         76.15        24.84 o
   6   3   0          2.43         29.16        23.22 o
   7   3   0        166.32        170.39        30.78 o
   8   3   0         33.93         51.31        28.89 o
   9   3   0         10.42        -30.51        30.51 o
  10   3   0         56.57        112.34        30.51 o
  11   3   0          1.92         24.30        29.70 o
  12   3   0         61.36         41.05        33.21 o
  13   3   0         24.47         11.07        33.75 o
  14   3   0         31.89         59.41        33.48 o
  15   3   0          9.39        -12.69        36.46 o
  16   3   0          7.43        -35.10        39.70 o
   0   4   0          0.02         21.87        23.76 o
   1   4   0          3.90        -26.73        26.73 o
   2   4   0        186.16        159.32        30.51 o
   3   4   0          4.38         53.20        25.11 o
   4   4   0         30.65         30.24        28.89 o
   5   4   0          0.56        -22.14        28.62 o
   6   4   0         10.70         33.75        29.70 o
   7   4   0          0.15         46.99        31.05 o
   8   4   0         79.45         55.36        32.13 o
   9   4   0        142.90        120.44        32.67 o
  10   4   0         10.79        -11.88        32.40 o
  11   4   0         10.80        -15.93        34.29 o
  12   4   0         10.33         13.77        35.92 o
  13   4   0         27.37         89.38        37.00 o
  14   4   0          0.01        -38.35        38.35 o
   1   5   0        106.84        115.85        31.32 o
   2   5   0         44.60         58.87        28.89 o
   3   5   0         17.18        -15.66        29.43 o
   4   5   0          6.52         17.28        28.35 o
   5   5   0          0.78         28.35        28.35 o
   6   5   0        145.09         85.60        34.83 o
   7   5   0         36.82        -19.17        35.37 o
   8   5   0          0.24         18.09        33.75 o
   9   5   0          1.27         48.07        34.56 o
  10   5   0          1.17        -23.49        34.02 o
  11   5   0          4.90         24.57        38.35 o
   0   6   0          2.22         21.33        34.29 o
   1   6   0          4.29        -14.31        33.48 o
   2   6   0         77.89         61.03        36.19 o
   3   6   0        100.44         62.92        37.27 o
   4   6   0          0.44          7.29        33.48 o
   5   6   0          2.28         16.74        34.29 o
   6   6   0          1.53         36.19        36.46 o
 -18   1   1          0.42        -21.60        38.89 o
 -17   1   1          1.24        -30.78        34.29 o
 -16   1   1         76.03         56.71        33.75 o
 -15   1   1         55.88        -16.74        35.92 o
 -14   1   1       1355.15       1322.65        59.41 o
 -13   1   1        319.30        298.93        37.81 o
 -12   1   1          6.11         14.04        30.78 o
 -11   1   1         22.97          3.24        27.81 o
 -10   1   1        368.10        379.94        32.94 o
  -9   1   1        406.50        391.83        28.89 o
  -8   1   1        428.07        390.75        27.81 o
  -7   1   1        601.45        672.12        30.51 o
  -6   1   1         71.52         65.35        19.17 o
  -5   1   1       1393.87       1470.36        47.26 o
  -4   1   1        138.17        102.61        18.36 o
  -3   1   1         11.38         34.02        18.09 o
  -2   1   1      14930.53      14318.50       105.04 o
  -1   1   1      15980.30      15382.99       103.15 o
   0   1   1         45.07         34.41         8.59 o
   1   1   1       1443.88       1436.87        37.00 o
   2   1   1       5049.85       5190.40        68.32 o
   3   1   1       5126.48       5069.69        72.64 o
   4   1   1        125.73        122.87        18.36 o
   5   1   1        104.83        123.95        18.90 o
   6   1   1         41.81         38.35        18.09 o
   7   1   1         20.77         19.71        18.90 o
   8   1   1         10.08         41.86        22.14 o
   9   1   1          2.43         -5.13        22.95 o
  10   1   1         25.14         -9.45        26.46 o
  11   1   1        128.84        149.33        29.97 o
  12   1   1         62.57         71.83        30.78 o
  13   1   1         85.63         30.24        34.83 o
  14   1   1         69.38        105.04        33.75 o
  15   1   1        152.81        112.88        38.08 o
  16   1   1          2.40         56.44        31.32 o
  17   1   1          0.01        -35.92        35.92 o
 -17   2   1         22.01         38.35        37.00 o
 -16   2   1          3.11          5.40        36.19 o
 -15   2   1          1.85        -34.83        34.83 o
 -14   2   1          6.14        -21.06        32.13 o
 -13   2   1         49.88         11.07        34.02 o
 -12   2   1        124.39        184.98        34.02 o
 -11   2   1        340.26        349.43        37.27 o
 -10   2   1        160.85        137.99        31.86 o
  -9   2   1         13.18         20.79        25.11 o
  -8   2   1         71.68         23.49        24.84 o
  -7   2   1         32.77        -14.85        21.60 o
  -6   2   1        106.45         68.86        22.14 o
  -5   2   1       3848.94       4035.45        78.58 o
  -4   2   1          5.10         21.33        17.28 o
  -3   2   1         86.52         91.00        17.82 o
  -2   2   1       1370.03       1469.01        46.45 o
  -1   2   1        945.00        922.72        38.89 o
   0   2   1        257.30        260.51        14.03 o
   1   2   1        158.14        173.09        17.82 o
   2   2   1       2789.91       2846.74        62.38 o
   3   2   1         76.77         58.06        18.63 o
   4   2   1       2715.79       3012.00        66.70 o
   5   2   1        251.63        237.36        24.84 o
   6   2   1        351.83        374.00        28.35 o
   7   2   1        325.29        355.10        28.62 o
   8   2   1        201.89        172.01        27.27 o
   9   2   1        333.11        346.46        32.94 o
  10   2   1        141.48         75.34        31.32 o
  11   2   1        220.90        155.81        37.27 o
  12   2   1          6.50         -3.78        31.86 o
  13   2   1        163.44         86.95        38.35 o
  14   2   1         79.96        120.71        34.29 o
  15   2   1         17.00        -32.13        32.13 o
  16   2   1          1.09        -16.47        35.37 o
  17   2   1          0.89         23.49        34.02 o
 -16   3   1          0.44         56.44        33.21 o
 -15   3   1          0.03          5.40        35.37 o
 -14   3   1          2.66        -11.61        34.83 o
 -13   3   1         81.24        159.32        35.37 o
 -12   3   1         71.56        139.88        33.21 o
 -11   3   1         34.06         15.93        31.32 o
 -10   3   1         16.99         50.23        31.05 o
  -9   3   1         25.44         20.52        29.97 o
  -8   3   1         12.11         -2.16        27.27 o
  -7   3   1          2.61         43.75        25.65 o
  -6   3   1          0.06          6.48        23.49 o
  -5   3   1          0.71          9.72        21.60 o
  -4   3   1        161.90        168.23        25.38 o
  -3   3   1        213.16        233.31        23.22 o
  -2   3   1        179.44        144.47        22.14 o
  -1   3   1        406.99        456.09        26.73 o
   0   3   1         13.96         -6.22        26.06 o
   1   3   1          0.34         -2.16        19.17 o
   2   3   1        416.48        417.21        28.89 o
   3   3   1       2280.66       2292.89        65.35 o
   4   3   1       1244.33       1274.31        52.12 o
   5   3   1         37.54         21.60        23.49 o
   6   3   1          0.63        -26.73        26.73 o
   7   3   1          0.53        -19.44        26.73 o
   8   3   1         14.56          3.24        28.08 o
   9   3   1          9.30         27.81        29.43 o
  10   3   1         72.44         99.64        32.67 o
  11   3   1         33.12         39.43        29.16 o
  12   3   1         33.67         87.49        30.78 o
  13   3   1          4.84         33.75        33.75 o
  14   3   1          1.84          3.51        34.56 o
  15   3   1         13.69         27.81        34.56 o
 -14   4   1          0.98         51.85        34.29 o
 -13   4   1         33.71         18.09        35.37 o
 -12   4   1         18.03         37.54        34.83 o
 -11   4   1          0.49        -20.52        20.52 o
 -10   4   1         34.66        103.69        30.24 o
  -9   4   1          0.09         38.89        31.32 o
  -8   4   1         74.24         96.40        32.13 o
  -7   4   1        107.56        100.18        31.59 o
  -6   4   1         47.45         42.13        31.59 o
  -5   4   1         30.08          8.10        28.89 o
  -4   4   1        139.23        178.77        28.62 o
  -3   4   1         17.94         23.76        26.19 o
  -2   4   1        104.47        138.26        26.19 o
  -1   4   1          0.13         -6.21        25.65 o
   0   4   1        157.58        164.42        20.14 o
   1   4   1        295.12        323.51        32.94 o
   2   4   1         88.32         67.78        28.35 o
   3   4   1         60.07         89.65        28.35 o
   4   4   1         21.13         15.66        28.08 o
   5   4   1          8.06         57.52        28.35 o
   6   4   1         22.98         31.05        29.70 o
   7   4   1         36.18        -10.26        31.05 o
   8   4   1          0.13         16.47        28.35 o
   9   4   1          0.60          9.99        28.62 o
  10   4   1          9.46        -13.50        29.70 o
  11   4   1         15.78         16.20        31.86 o
  12   4   1         21.23          7.02        35.65 o
  13   4   1         39.49          3.78        39.70 o
  14   4   1          0.10        -13.77        38.62 o
 -11   5   1          0.77        -38.08        38.08 o
 -10   5   1          1.65          0.00        37.27 o
  -9   5   1          6.28         17.01        31.59 o
  -8   5   1         25.28         66.97        33.75 o
  -7   5   1         10.91         25.38        30.78 o
  -6   5   1          7.98         19.71        30.51 o
  -5   5   1         62.13        130.16        29.97 o
  -4   5   1         34.27          0.00        31.59 o
  -3   5   1          3.18        -29.97        29.97 o
  -2   5   1          5.30        -20.79        28.89 o
  -1   5   1          0.31         -7.02        28.62 o
   0   5   1          0.82         27.27        20.14 o
   1   5   1        185.93        109.10        34.83 o
   2   5   1         51.27        -12.69        32.40 o
   3   5   1          1.36         -5.67        29.70 o
   4   5   1          8.93        -30.24        30.24 o
   5   5   1         37.94         37.54        33.75 o
   6   5   1          0.62         52.39        29.97 o
   7   5   1         22.53        -12.96        34.83 o
   8   5   1          0.28         14.85        31.59 o
   9   5   1          5.48        -27.54        35.92 o
  10   5   1          7.23         18.09        35.92 o
  11   5   1          5.92         15.39        33.48 o
  -6   6   1          1.48         34.29        32.13 o
  -5   6   1          0.12         -7.56        32.67 o
  -4   6   1          1.03         85.60        32.13 o
  -3   6   1          0.38        -19.71        32.67 o
  -2   6   1        176.64        156.35        41.86 o
  -1   6   1        105.71        -15.93        41.05 o
   0   6   1          7.43         16.42        23.88 o
   1   6   1          0.98          8.91        33.21 o
   2   6   1         14.94         30.51        32.67 o
   3   6   1         51.06        126.65        32.94 o
   4   6   1          3.97          1.89        34.29 o
   5   6   1          5.65          1.89        35.10 o
   6   6   1         16.37         38.35        34.83 o
 -18   0   2          0.12        -32.40        33.48 o
 -17   0   2         38.02          1.89        35.92 o
 -16   0   2        555.09        562.22        48.34 o
 -15   0   2          0.01          7.29        31.59 o
 -14   0   2          1.66         48.34        29.16 o
 -13   0   2         51.37         41.05        29.97 o
 -12   0   2        124.22        110.18        29.97 o
 -11   0   2        411.18        353.21        33.21 o
 -10   0   2        190.68        163.91        27.81 o
  -9   0   2         64.29         64.00        21.33 o
  -8   0   2        678.22        706.96        35.37 o
  -7   0   2          6.28        -16.74        16.74 o
  -6   0   2        162.05        162.56        19.44 o
  -5   0   2        673.44        664.56        33.48 o
  -4   0   2       1260.25       1239.20        41.32 o
  -3   0   2       7179.34       6503.60        68.05 o
  -2   0   2       5249.21       4590.11        48.61 o
   1   0   2      11812.45      10510.15        67.24 o
   2   0   2      13533.88      11931.63        86.14 o
   3   0   2        604.42        531.97        25.38 o
   4   0   2        340.72        331.07        19.71 o
   5   0   2        321.13        310.00        20.79 o
   6   0   2         21.45         13.50        16.74 o
   7   0   2       1228.47       1191.95        47.53 o
   8   0   2        209.76        197.13        25.65 o
   9   0   2         16.43          7.56        22.14 o
  10   0   2          5.57         48.07        22.41 o
  11   0   2          9.02        -27.27        27.27 o
  12   0   2         74.30         64.81        29.16 o
  13   0   2        134.18         86.41        35.37 o
  14   0   2       1851.02       1756.60        66.16 o
  15   0   2       1008.47       1070.43        56.98 o
  16   0   2        305.35        341.87        44.29 o
  17   0   2          0.69        -37.27        37.27 o
 -18   1   2          6.29         73.72        34.02 o
 -17   1   2          4.01         -3.51        36.46 o
 -16   1   2         13.99         -6.48        35.10 o
 -15   1   2          5.16         54.28        31.59 o
 -14   1   2        129.90         95.05        34.83 o
 -13   1   2        695.07        703.72        46.99 o
 -12   1   2        912.18        931.90        46.99 o
 -11   1   2         30.95        -17.55        29.43 o
 -10   1   2        247.15        230.88        29.97 o
  -9   1   2          1.43         12.96        21.33 o
  -8   1   2        106.59        101.80        23.49 o
  -7   1   2        177.90        194.70        21.06 o
  -6   1   2        333.59        349.43        22.41 o
  -5   1   2        588.48        549.53        30.24 o
  -4   1   2        196.63        204.96        20.25 o
  -3   1   2       2909.82       2760.33        55.90 o
  -2   1   2       1274.70       1193.03        37.81 o
  -1   1   2        645.67        675.91        29.97 o
   0   1   2       3138.45       2981.48        35.42 o
   1   1   2       3034.98       3028.21        51.85 o
   2   1   2         40.73         25.65        18.09 o
   3   1   2        622.00        635.67        30.24 o
   4   1   2        383.39        383.99        21.60 o
   5   1   2        562.19        598.40        30.51 o
   6   1   2       1863.31       1948.05        55.63 o
   7   1   2        166.19        160.40        22.95 o
   8   1   2       1724.07       1672.89        60.76 o
   9   1   2        218.17        241.14        27.00 o
  10   1   2        111.08         91.27        29.16 o
  11   1   2         36.07         46.99        29.16 o
  12   1   2        197.58        164.45        34.83 o
  13   1   2         79.00         14.85        35.37 o
  14   1   2          4.96         17.55        30.51 o
  15   1   2          0.63          4.86        31.05 o
  16   1   2         57.61         50.50        35.65 o
  17   1   2         12.01        -20.79        35.37 o
 -17   2   2          0.40         45.37        33.48 o
 -16   2   2          0.12         50.77        34.83 o
 -15   2   2          0.46        -14.58        33.21 o
 -14   2   2         28.73         26.73        32.40 o
 -13   2   2         38.59         11.07        34.02 o
 -12   2   2        214.88        230.07        36.19 o
 -11   2   2        684.47        654.57        42.13 o
 -10   2   2         75.48        135.56        28.89 o
  -9   2   2         36.35         -7.56        27.54 o
  -8   2   2          3.12         -5.94        23.22 o
  -7   2   2        203.10        231.69        23.76 o
  -6   2   2        896.25        943.51        43.48 o
  -5   2   2          9.93         16.20        18.63 o
  -4   2   2       1281.01       1292.40        46.99 o
  -3   2   2          3.09         -9.45        16.47 o
  -2   2   2        107.46        107.21        17.82 o
  -1   2   2        920.68        942.16        38.62 o
   0   2   2         16.88         29.61        11.17 o
   1   2   2        252.28        285.43        20.79 o
   2   2   2        559.08        618.66        28.08 o
   3   2   2        281.77        288.94        21.60 o
   4   2   2        573.08        605.70        31.32 o
   5   2   2         20.90         35.37        19.71 o
   6   2   2         59.10         41.86        21.60 o
   7   2   2        105.40        104.77        23.76 o
   8   2   2        120.70        151.22        25.65 o
   9   2   2        443.75        449.88        36.19 o
  10   2   2         66.93         44.02        30.24 o
  11   2   2         14.92         28.89        31.59 o
  12   2   2         17.47         14.58        30.24 o
  13   2   2         84.85         31.86        33.48 o
  14   2   2          3.58         44.02        30.51 o
  15   2   2         12.67         23.76        33.75 o
  16   2   2         19.94         11.07        33.75 o
 -16   3   2         20.04         17.28        38.08 o
 -15   3   2          6.98         60.76        36.73 o
 -14   3   2         43.88        131.24        33.75 o
 -13   3   2         33.82         48.07        35.65 o
 -12   3   2        241.24        204.96        39.43 o
 -11   3   2         32.63         18.63        29.97 o
 -10   3   2         25.49         11.34        31.59 o
  -9   3   2         17.18         44.02        28.62 o
  -8   3   2          7.22         39.16        27.00 o
  -7   3   2          2.43        -20.79        26.19 o
  -6   3   2         25.30         44.83        22.95 o
  -5   3   2        629.89        670.23        35.10 o
  -4   3   2        171.72        173.36        24.30 o
  -3   3   2         10.73         -1.62        20.79 o
  -2   3   2        750.66        743.95        37.27 o
  -1   3   2        164.53        173.36        22.68 o
   0   3   2          0.06          8.78        12.95 o
   1   3   2        170.33        163.64        22.95 o
   2   3   2        722.62        747.74        34.02 o
   3   3   2          2.31         33.75        19.71 o
   4   3   2          0.72        -17.28        21.87 o
   5   3   2          7.07          8.10        24.03 o
   6   3   2        158.67        201.45        29.70 o
   7   3   2         25.33         20.79        27.00 o
   8   3   2         14.45         45.10        28.08 o
   9   3   2         88.10         55.09        33.48 o
  10   3   2         57.86         46.18        31.59 o
  11   3   2         85.29        110.72        32.13 o
  12   3   2          5.08         25.65        32.67 o
  13   3   2          1.42        -22.68        34.02 o
  14   3   2          0.55         48.88        32.67 o
  15   3   2          0.29        -15.12        35.10 o
 -14   4   2          7.29        -38.35        38.35 o
 -13   4   2         24.91         14.31        36.73 o
 -12   4   2          3.17         18.63        36.46 o
 -11   4   2          0.49         29.70        31.32 o
 -10   4   2          0.90         35.37        31.86 o
  -9   4   2         14.12         18.09        30.24 o
  -8   4   2         87.88         82.90        32.13 o
  -7   4   2         40.36        100.45        29.43 o
  -6   4   2        191.52        228.99        33.48 o
  -5   4   2          0.51        -17.28        28.89 o
  -4   4   2         49.59         39.97        27.00 o
  -3   4   2          0.02        -27.27        27.27 o
  -2   4   2          0.11         -7.29        25.11 o
  -1   4   2         48.14         77.50        25.11 o
   0   4   2         83.56         88.67        18.58 o
   1   4   2        458.62        471.76        35.37 o
   2   4   2        217.50        219.27        33.48 o
   3   4   2         77.91        101.53        29.43 o
   4   4   2         38.60         51.31        30.24 o
   5   4   2          2.90        -10.53        30.51 o
   6   4   2        203.37        221.97        33.75 o
   7   4   2         52.34          1.35        33.21 o
   8   4   2          9.07         16.74        30.78 o
   9   4   2         10.28          5.67        30.78 o
  10   4   2         11.09         45.91        29.43 o
  11   4   2          0.00          6.48        34.29 o
  12   4   2         40.04         24.57        35.10 o
  13   4   2         10.09         44.83        36.46 o
 -11   5   2          0.08         31.86        33.21 o
 -10   5   2         23.11         51.85        35.10 o
  -9   5   2          0.57         44.02        34.56 o
  -8   5   2         61.69         52.12        34.29 o
  -7   5   2          0.31        -32.40        32.40 o
  -6   5   2          0.04        -31.05        31.05 o
  -5   5   2         14.40         19.17        28.89 o
  -4   5   2         54.63         67.51        31.86 o
  -3   5   2         22.75          0.00        29.97 o
  -2   5   2        102.79         41.32        32.40 o
  -1   5   2          5.24         16.74        29.43 o
   0   5   2         53.75         55.81        22.23 o
   1   5   2          2.94        -29.97        29.97 o
   2   5   2         10.24         -4.32        29.97 o
   3   5   2         14.47         21.60        27.54 o
   4   5   2          7.45          0.00        30.78 o
   5   5   2          3.61         48.34        29.43 o
   6   5   2         39.75         69.94        32.94 o
   7   5   2          0.23         14.58        33.75 o
   8   5   2        161.98        119.63        37.27 o
   9   5   2         60.44         73.45        35.10 o
  10   5   2          0.00         29.43        34.56 o
  11   5   2          1.67         27.00        34.29 o
  -6   6   2         20.36         39.97        33.48 o
  -5   6   2         65.77         78.04        36.73 o
  -4   6   2          2.87         32.67        32.67 o
  -3   6   2          9.06         28.89        34.29 o
  -2   6   2         13.05        -34.56        34.56 o
  -1   6   2        121.94        109.10        37.27 o
   0   6   2          5.50        -12.98        23.29 o
   1   6   2          6.74         12.69        32.40 o
   2   6   2          2.71         54.28        31.86 o
   3   6   2          0.02          9.18        32.94 o
   4   6   2         11.88         55.63        36.73 o
   5   6   2          6.15         -9.45        34.02 o
   6   6   2          0.38         42.40        34.29 o
 -18   1   3          1.77        -15.39        37.27 o
 -17   1   3         35.23        101.26        32.13 o
 -16   1   3         57.05         79.93        32.40 o
 -15   1   3          0.31          8.91        32.13 o
 -14   1   3          0.22         68.32        29.97 o
 -13   1   3         42.32         35.92        31.05 o
 -12   1   3        160.34        162.83        33.75 o
 -11   1   3         57.90         22.41        30.24 o
 -10   1   3        694.05        723.70        38.89 o
  -9   1   3          7.63         -7.29        22.14 o
  -8   1   3          3.95        -13.23        19.98 o
  -7   1   3        138.79        125.57        20.52 o
  -6   1   3        256.43        287.59        21.06 o
  -5   1   3        198.74        232.23        20.52 o
  -4   1   3       1558.42       1636.16        47.26 o
  -3   1   3        640.05        591.11        28.08 o
  -2   1   3      12747.10      11850.62       100.72 o
  -1   1   3       1657.55       1570.81        41.32 o
   0   1   3       5174.79       5052.03        55.90 o
   1   1   3      17890.56      17163.08       119.90 o
   2   1   3      11690.88      11318.10       105.04 o
   3   1   3       1147.55       1175.75        42.67 o
   4   1   3       2204.12       2018.53        54.01 o
   5   1   3         66.96         60.76        18.09 o
   6   1   3          0.76          3.78        18.09 o
   7   1   3       3464.59       3386.01        77.77 o
   8   1   3        259.91        255.73        27.81 o
   9   1   3        488.93        455.28        34.29 o
  10   1   3        131.57         78.04        30.51 o
  11   1   3        253.82        213.33        32.94 o
  12   1   3        846.49        848.73        44.56 o
  13   1   3          4.20         35.92        28.62 o
  14   1   3         17.44         66.16        30.51 o
  15   1   3         77.48         73.45        36.19 o
  16   1   3          3.94         14.31        33.75 o
  17   1   3         83.64        -21.33        39.97 o
 -17   2   3         14.50         15.12        37.54 o
 -16   2   3          0.00         -3.51        35.65 o
 -15   2   3         34.63         12.69        33.75 o
 -14   2   3         49.38         82.63        33.75 o
 -13   2   3        588.96        627.84        44.83 o
 -12   2   3          0.11         12.69        31.86 o
 -11   2   3          1.12         49.96        29.16 o
 -10   2   3        257.59        232.77        34.02 o
  -9   2   3         84.71         67.51        27.81 o
  -8   2   3        159.03        148.79        25.65 o
  -7   2   3          2.47         23.49        21.33 o
  -6   2   3        975.15       1039.11        46.99 o
  -5   2   3        614.68        593.81        28.89 o
  -4   2   3         83.47         81.82        19.17 o
  -3   2   3         72.69         84.52        17.01 o
  -2   2   3          9.03          2.70        15.66 o
  -1   2   3       1506.54       1496.28        47.80 o
   0   2   3        142.22        150.76        12.39 o
   1   2   3       1021.50       1055.58        42.94 o
   2   2   3        843.56        932.98        41.59 o
   3   2   3          0.15        -19.17        19.17 o
   4   2   3       1091.89       1242.98        49.42 o
   5   2   3        107.61        139.07        23.22 o
   6   2   3         30.52         55.90        20.25 o
   7   2   3        461.92        415.32        32.13 o
   8   2   3        237.08        228.99        28.62 o
   9   2   3        757.17        775.55        41.32 o
  10   2   3         26.75         60.76        29.70 o
  11   2   3        867.82        837.39        47.53 o
  12   2   3        273.97        281.38        39.16 o
  13   2   3         19.05         45.91        32.40 o
  14   2   3          2.26          3.24        33.21 o
  15   2   3          3.03        -13.77        37.81 o
  16   2   3          0.17         -1.89        36.46 o
 -16   3   3          0.00        -24.84        35.92 o
 -15   3   3          0.50         21.33        33.48 o
 -14   3   3          1.14        -29.70        35.37 o
 -13   3   3         90.05         93.70        36.46 o
 -12   3   3         28.78         -9.99        31.05 o
 -11   3   3         16.10          1.35        31.05 o
 -10   3   3         13.78         14.85        29.43 o
  -9   3   3          2.28        -15.66        30.24 o
  -8   3   3         20.92         26.46        28.89 o
  -7   3   3        438.52        417.21        36.46 o
  -6   3   3         31.10          3.78        25.38 o
  -5   3   3        476.40        529.00        30.78 o
  -4   3   3         19.42         30.78        21.60 o
  -3   3   3         64.90         82.36        21.33 o
  -2   3   3        436.61        472.57        27.81 o
  -1   3   3        754.17        755.30        38.89 o
   0   3   3        322.49        324.67        18.28 o
   1   3   3         25.89        -17.82        20.79 o
   2   3   3         45.99         44.56        22.14 o
   3   3   3          9.34         11.07        21.87 o
   4   3   3         11.18         26.46        21.87 o
   5   3   3          5.32          9.45        24.30 o
   6   3   3         20.67          8.10        27.54 o
   7   3   3          2.14        -13.77        27.27 o
   8   3   3          3.88        -27.54        30.24 o
   9   3   3         30.08         41.05        30.78 o
  10   3   3          0.06        -19.71        19.71 o
  11   3   3          5.58          8.37        29.70 o
  12   3   3         95.16        113.96        36.46 o
  13   3   3          0.12        -13.23        33.21 o
  14   3   3          0.96        -37.27        37.27 o
  15   3   3          1.95         32.40        33.48 o
 -14   4   3         31.98         20.79        38.62 o
 -13   4   3         68.36         98.02        37.00 o
 -12   4   3          3.01          5.13        34.56 o
 -11   4   3         16.35        -14.04        34.83 o
 -10   4   3         88.15         77.77        32.13 o
  -9   4   3         44.85         53.74        31.59 o
  -8   4   3         31.25          5.13        31.86 o
  -7   4   3         38.83         56.98        31.86 o
  -6   4   3        247.61        226.56        34.83 o
  -5   4   3        111.31        147.71        32.13 o
  -4   4   3        135.27         42.40        31.59 o
  -3   4   3          0.24         22.95        25.11 o
  -2   4   3         93.23         72.10        25.92 o
  -1   4   3         48.04         49.42        24.84 o
   0   4   3         10.13         16.66        18.04 o
   1   4   3          3.47         23.76        25.38 o
   2   4   3          2.83        -13.23        28.62 o
   3   4   3         16.91        -29.97        29.97 o
   4   4   3          0.13         -8.10        29.97 o
   5   4   3         97.26        132.86        31.86 o
   6   4   3         13.09        -29.16        29.16 o
   7   4   3         15.62         13.23        31.32 o
   8   4   3         16.95          8.37        31.86 o
   9   4   3          0.72         32.13        29.97 o
  10   4   3          0.64        -32.13        32.13 o
  11   4   3         42.21         38.08        34.56 o
  12   4   3         24.85         23.22        34.56 o
  13   4   3          6.68         17.01        38.35 o
 -11   5   3          3.94         37.27        34.29 o
 -10   5   3          0.57        -23.22        36.73 o
  -9   5   3         32.30        -35.65        35.65 o
  -8   5   3          6.79          8.10        30.78 o
  -7   5   3         23.42          1.62        31.59 o
  -6   5   3          3.69         -7.56        30.51 o
  -5   5   3          0.11        -17.82        28.35 o
  -4   5   3          1.21         -2.97        29.16 o
  -3   5   3          2.95         42.67        28.08 o
  -2   5   3        114.47         88.84        33.21 o
  -1   5   3          3.33        -14.04        29.16 o
   0   5   3        240.22        276.07        25.87 o
   1   5   3         23.52         17.01        32.67 o
   2   5   3         28.20         -5.67        30.24 o
   3   5   3          0.76         18.90        28.08 o
   4   5   3          6.88        -31.32        31.32 o
   5   5   3         43.71         -9.18        32.94 o
   6   5   3          2.88        -17.28        32.94 o
   7   5   3          0.46         -1.62        31.32 o
   8   5   3          0.91         17.01        33.21 o
   9   5   3          2.71          1.89        34.02 o
  10   5   3         29.22         18.63        38.35 o
  -6   6   3          5.09          3.78        34.02 o
  -5   6   3          2.09        -11.07        35.92 o
  -4   6   3          5.63         19.98        35.10 o
  -3   6   3          0.45          5.40        32.94 o
  -2   6   3          6.93        -19.44        32.13 o
  -1   6   3          0.08          7.29        31.59 o
   0   6   3         62.36         36.32        23.95 o
   1   6   3          6.58         43.48        33.48 o
   2   6   3         10.96         85.60        32.40 o
   3   6   3          4.69        -31.05        34.83 o
   4   6   3          7.36          7.56        35.10 o
   5   6   3          0.42         19.17        33.48 o
 -18   0   4          3.08         17.01        31.05 o
 -17   0   4        267.97        281.92        43.75 o
 -16   0   4        116.61        201.45        35.10 o
 -15   0   4        116.20         82.63        34.56 o
 -14   0   4          0.09        -31.59        31.59 o
 -13   0   4         11.52         34.02        28.35 o
 -12   0   4         46.05         46.72        27.54 o
 -11   0   4         14.38        -12.69        26.19 o
 -10   0   4         89.18         88.30        24.03 o
  -9   0   4        281.33        301.09        24.84 o
  -8   0   4        531.28        586.52        27.27 o
  -7   0   4       3485.08       3637.95        72.64 o
  -6   0   4       2917.05       2889.14        63.46 o
  -5   0   4       9671.87       9070.04        99.37 o
  -4   0   4       7688.11       7525.69        85.87 o
  -3   0   4      36140.91      32290.88       159.05 o
  -2   0   4      24261.80      21286.02       119.36 o
  -1   0   4       4264.91       3817.80        51.85 o
   0   0   4       1976.20       1887.26        73.45 o
   1   0   4       2200.35       1916.46        42.67 o
   2   0   4        278.10        294.34        18.09 o
   3   0   4        394.77        402.90        22.14 o
   4   0   4       3341.75       3341.45        63.19 o
   5   0   4       4661.23       4845.56        79.12 o
   6   0   4       8161.20       8825.11       112.07 o
   7   0   4       2133.05       2242.40        61.84 o
   8   0   4         24.30        -22.68        22.68 o
   9   0   4         51.35         77.77        23.49 o
  10   0   4         42.93         21.06        26.73 o
  11   0   4         21.51         42.40        27.27 o
  12   0   4         44.04         31.32        28.89 o
  13   0   4        632.33        651.06        44.02 o
  14   0   4          0.00        -13.50        30.51 o
  15   0   4        438.06        501.73        43.48 o
  16   0   4        313.77        378.05        44.29 o
  17   0   4        153.21        187.68        37.27 o
 -18   1   4          3.80         44.02        34.29 o
 -17   1   4         13.22        -19.44        36.46 o
 -16   1   4        156.14        233.58        37.00 o
 -15   1   4        227.09        264.10        37.54 o
 -14   1   4          6.08         18.90        32.13 o
 -13   1   4         47.62         87.22        29.70 o
 -12   1   4          0.02        -30.24        30.24 o
 -11   1   4          5.22         30.51        26.19 o
 -10   1   4        100.91         67.24        28.08 o
  -9   1   4        152.47        161.21        24.03 o
  -8   1   4        336.26        382.91        26.73 o
  -7   1   4        983.18       1004.27        45.64 o
  -6   1   4        117.16        109.10        19.17 o
  -5   1   4        121.73        116.93        18.09 o
  -4   1   4       7010.35       6737.72        86.41 o
  -3   1   4      17488.25      16370.24       126.92 o
  -2   1   4        675.00        629.46        30.78 o
  -1   1   4       1547.29       1686.39        45.10 o
   0   1   4        188.51        203.44        12.89 o
   1   1   4      15983.45      15262.28       119.36 o
   2   1   4       8557.48       8483.24        94.51 o
   3   1   4       5844.76       5874.95        83.44 o
   4   1   4       1778.10       1680.72        50.50 o
   5   1   4        124.15        142.58        19.98 o
   6   1   4        340.44        383.45        25.65 o
   7   1   4         42.04         41.32        21.33 o
   8   1   4       1412.21       1454.15        57.25 o
   9   1   4         58.70         88.84        25.11 o
  10   1   4        331.47        356.45        34.83 o
  11   1   4        592.27        605.16        41.59 o
  12   1   4         97.66         56.44        31.86 o
  13   1   4          3.92        -32.13        32.13 o
  14   1   4          2.77         -4.59        31.05 o
  15   1   4          0.37        -23.49        31.86 o
  16   1   4          6.77         -7.29        31.86 o
  17   1   4          0.15        -37.27        37.27 o
 -17   2   4         13.58         52.39        32.94 o
 -16   2   4         11.98         88.03        32.40 o
 -15   2   4          0.05         -9.45        32.13 o
 -14   2   4         20.53          2.97        35.10 o
 -13   2   4        892.26        817.95        49.69 o
 -12   2   4        204.23        213.60        36.19 o
 -11   2   4        192.96        170.12        34.56 o
 -10   2   4         19.89          0.00        28.08 o
  -9   2   4         83.31         49.69        26.73 o
  -8   2   4         54.16         96.40        24.84 o
  -7   2   4        609.70        702.10        34.29 o
  -6   2   4        456.87        480.94        29.16 o
  -5   2   4        427.50        443.94        25.92 o
  -4   2   4       1773.27       1805.74        55.36 o
  -3   2   4          6.15        -15.93        15.93 o
  -2   2   4        108.60         96.94        16.47 o
  -1   2   4         92.08         87.49        16.47 o
   0   2   4        928.26        968.39        29.11 o
   1   2   4       1216.88       1237.04        45.37 o
   2   2   4       3181.85       3315.53        71.02 o
   3   2   4        354.56        339.98        24.84 o
   4   2   4       2248.63       2407.93        63.73 o
   5   2   4        898.83       1014.26        45.91 o
   6   2   4        130.20        122.60        25.65 o
   7   2   4         12.47        -24.30        24.30 o
   8   2   4         29.30         72.91        26.73 o
   9   2   4         81.02        114.77        30.78 o
  10   2   4       1328.04       1312.65        58.60 o
  11   2   4        489.59        577.88        43.21 o
  12   2   4         38.35         40.51        33.48 o
  13   2   4          4.59         27.27        31.05 o
  14   2   4          0.34         -3.24        33.75 o
  15   2   4          1.19         28.35        30.78 o
  16   2   4          4.73         21.06        33.75 o
 -16   3   4         11.56        -26.73        39.16 o
 -15   3   4          5.64        -34.83        34.83 o
 -14   3   4         28.16         73.99        35.10 o
 -13   3   4          5.45        -22.95        31.86 o
 -12   3   4        219.27        186.06        37.54 o
 -11   3   4        131.17        187.14        31.59 o
 -10   3   4          1.73         40.24        29.70 o
  -9   3   4          0.00        -30.24        30.24 o
  -8   3   4         15.58         42.40        26.19 o
  -7   3   4          2.50        -25.92        25.92 o
  -6   3   4        679.21        705.07        36.46 o
  -5   3   4        207.08        201.45        28.62 o
  -4   3   4        346.99        374.00        28.89 o
  -3   3   4        459.66        461.22        29.16 o
  -2   3   4         95.52         98.56        20.79 o
  -1   3   4        216.18        230.34        23.22 o
   0   3   4        379.73        356.87        19.62 o
   1   3   4        380.36        407.76        29.43 o
   2   3   4        139.03        157.70        23.49 o
   3   3   4         20.28         68.59        22.41 o
   4   3   4        248.24        217.38        29.97 o
   5   3   4          0.19        -26.19        26.19 o
   6   3   4         10.25        -10.26        27.00 o
   7   3   4         58.56         18.63        31.05 o
   8   3   4         11.16         18.90        30.51 o
   9   3   4        365.03        371.03        38.08 o
  10   3   4        652.49        566.81        43.75 o
  11   3   4          3.73         30.24        32.13 o
  12   3   4        111.25        114.77        35.37 o
  13   3   4         68.36         94.78        36.19 o
  14   3   4          4.20         56.44        31.32 o
  15   3   4         14.03         64.27        34.56 o
 -14   4   4         16.57         32.13        37.81 o
 -13   4   4          0.01          8.91        34.56 o
 -12   4   4         56.07         62.11        34.83 o
 -11   4   4          0.17         31.05        30.78 o
 -10   4   4          1.12        -13.23        30.51 o
  -9   4   4          5.53         56.71        28.35 o
  -8   4   4         13.81         40.78        29.70 o
  -7   4   4         19.55        -22.68        29.16 o
  -6   4   4          4.93         38.35        29.16 o
  -5   4   4          1.93         19.71        28.35 o
  -4   4   4         44.44         58.60        27.81 o
  -3   4   4          0.02         15.39        23.49 o
  -2   4   4        364.43        349.70        32.67 o
  -1   4   4        250.50        289.48        31.05 o
   0   4   4        118.08        132.10        20.86 o
   1   4   4        203.88        174.98        32.94 o
   2   4   4          2.12         -7.83        27.27 o
   3   4   4          9.28         -1.08        30.51 o
   4   4   4          4.18          5.94        29.16 o
   5   4   4         25.03        -21.87        29.43 o
   6   4   4          1.23          8.91        29.97 o
   7   4   4         28.44         48.61        31.32 o
   8   4   4        164.83         70.48        34.56 o
   9   4   4          6.66        -11.88        30.78 o
  10   4   4          0.30         12.69        31.59 o
  11   4   4          0.26        -13.50        34.29 o
  12   4   4          2.42        -36.73        36.73 o
  13   4   4         11.12          7.83        35.92 o
 -11   5   4         18.40          5.67        36.73 o
 -10   5   4          2.42         28.35        32.40 o
  -9   5   4         51.78         42.40        33.75 o
  -8   5   4          7.65          4.86        34.29 o
  -7   5   4          2.34        -12.69        33.75 o
  -6   5   4          7.18        -18.36        28.35 o
  -5   5   4          0.52        -13.50        28.08 o
  -4   5   4         22.81         15.93        30.51 o
  -3   5   4         10.82         81.82        26.73 o
  -2   5   4         51.50         69.94        29.70 o
  -1   5   4        537.81        590.84        43.75 o
   0   5   4        274.18        286.11        27.38 o
   1   5   4         12.02        106.12        28.89 o
   2   5   4          1.60          4.32        29.16 o
   3   5   4          0.06         -8.91        29.97 o
   4   5   4         13.24         51.04        29.16 o
   5   5   4         12.32         31.05        33.48 o
   6   5   4          0.06         12.69        31.05 o
   7   5   4          2.16         11.61        34.83 o
   8   5   4         15.31          3.51        33.75 o
   9   5   4          1.19         -8.91        34.29 o
  10   5   4         16.52        -17.01        37.54 o
  -6   6   4          3.42        -36.73        36.73 o
  -5   6   4          6.22        -11.07        33.48 o
  -4   6   4        114.54        106.39        37.54 o
  -3   6   4         76.91         63.46        35.10 o
  -2   6   4          9.97         58.87        31.59 o
  -1   6   4          0.94        -33.48        33.48 o
   0   6   4         13.02        -14.48        39.70 o
   1   6   4          2.53         -1.89        33.48 o
   2   6   4         10.78        -16.74        35.10 o
   3   6   4          2.68         11.07        32.67 o
   4   6   4          0.02         34.02        31.32 o
   5   6   4          4.11        -36.73        37.00 o
 -18   1   5        124.84         96.94        42.40 o
 -17   1   5          0.00         -5.40        34.02 o
 -16   1   5          0.16         27.54        33.75 o
 -15   1   5         18.25        -14.85        31.59 o
 -14   1   5         10.38        -20.25        29.43 o
 -13   1   5        145.79        153.38        33.75 o
 -12   1   5         21.40         58.06        29.43 o
 -11   1   5        136.25        135.56        31.05 o
 -10   1   5        294.33        267.88        30.24 o
  -9   1   5        996.28       1025.60        46.72 o
  -8   1   5          2.73          8.91        19.98 o
  -7   1   5         40.32         46.45        19.17 o
  -6   1   5          7.74         11.61        17.01 o
  -5   1   5        839.50        811.19        39.70 o
  -4   1   5       2674.56       2633.14        58.60 o
  -3   1   5        917.63        886.80        40.24 o
  -2   1   5          0.07         18.63        17.28 o
  -1   1   5       1982.45       1893.78        49.96 o
   0   1   5         90.93        109.39        12.98 o
   2   1   5       3427.45       3495.37        67.24 o
   3   1   5       3224.10       3491.05        68.59 o
   4   1   5        198.85        235.74        19.98 o
   5   1   5        645.28        759.35        36.19 o
   6   1   5         59.00         68.86        21.33 o
   7   1   5          7.44         -2.43        21.60 o
   8   1   5         26.96          5.40        25.38 o
   9   1   5          7.34          1.89        26.73 o
  10   1   5        139.38        187.41        28.35 o
  11   1   5          2.58         23.22        28.08 o
  12   1   5          7.51        -10.53        28.62 o
  13   1   5          0.00         10.26        27.81 o
  14   1   5         25.21         53.74        32.67 o
  15   1   5         38.84         27.27        32.94 o
  16   1   5        140.51        195.51        37.81 o
 -17   2   5         14.23         24.30        33.21 o
 -16   2   5          4.97         24.03        30.78 o
 -15   2   5          0.00        -34.83        35.10 o
 -14   2   5          6.27         18.90        33.21 o
 -13   2   5        153.70        137.99        37.54 o
 -12   2   5        367.66        358.07        39.43 o
 -11   2   5        770.40        706.42        44.83 o
 -10   2   5        123.96         99.37        31.59 o
  -9   2   5         12.81         35.10        25.65 o
  -8   2   5        103.52         99.10        27.00 o
  -7   2   5         12.99         63.73        19.71 o
  -6   2   5        330.04        293.53        25.38 o
  -5   2   5       2046.83       2104.41        58.33 o
  -4   2   5       1461.78       1480.62        50.50 o
  -3   2   5          2.64        -10.80        17.01 o
  -2   2   5         37.13          2.16        16.47 o
  -1   2   5        109.60        102.88        17.01 o
   0   2   5         36.49         45.81        11.71 o
   1   2   5        852.41        846.03        40.24 o
   2   2   5        328.60        306.76        23.49 o
   3   2   5        164.68        185.79        22.14 o
   4   2   5        297.92        289.21        23.76 o
   5   2   5        663.97        711.55        31.86 o
   6   2   5        723.14        689.95        38.89 o
   7   2   5         77.24         45.64        28.08 o
   8   2   5          0.09        -28.62        28.62 o
   9   2   5        481.54        494.44        39.16 o
  10   2   5         58.31         93.43        32.67 o
  11   2   5         21.06         26.19        31.86 o
  12   2   5          0.97         21.60        30.24 o
  13   2   5          0.02        -28.08        33.75 o
  14   2   5         20.07         40.51        35.37 o
  15   2   5          5.62         -7.29        32.67 o
  16   2   5          6.69         -3.78        37.27 o
 -16   3   5          0.67        -24.57        36.73 o
 -15   3   5         33.28         35.10        36.19 o
 -14   3   5         42.25         72.10        35.37 o
 -13   3   5         56.02         87.22        34.83 o
 -12   3   5         34.08         37.27        32.67 o
 -11   3   5          3.54        -34.29        34.29 o
 -10   3   5          2.91        -24.03        31.05 o
  -9   3   5        122.38         79.39        33.75 o
  -8   3   5        250.13        243.57        31.86 o
  -7   3   5          2.87          8.91        26.46 o
  -6   3   5        633.10        683.20        37.00 o
  -5   3   5        649.36        586.79        34.02 o
  -4   3   5        791.97        795.80        43.21 o
  -3   3   5          5.82         13.50        19.44 o
  -2   3   5         74.44         70.48        21.33 o
  -1   3   5        168.52        160.40        23.49 o
   0   3   5       1507.35       1456.81        38.47 o
   1   3   5        760.27        795.80        41.32 o
   2   3   5         26.47         34.56        21.87 o
   3   3   5          3.49        -23.22        23.49 o
   4   3   5         14.83         -5.67        24.30 o
   5   3   5         19.01         42.67        26.19 o
   6   3   5          3.80          8.37        26.46 o
   7   3   5          0.02        -31.05        31.05 o
   8   3   5         81.14         77.23        33.21 o
   9   3   5        511.78        459.87        42.13 o
  10   3   5         77.50         34.56        34.29 o
  11   3   5         33.90        -33.75        33.75 o
  12   3   5          2.53         33.75        31.05 o
  13   3   5         87.14         86.68        36.19 o
  14   3   5         33.59         65.08        34.02 o
 -14   4   5        112.35        143.12        40.78 o
 -13   4   5         19.93         14.31        35.65 o
 -12   4   5          0.18        -15.12        34.02 o
 -11   4   5          5.46          3.24        32.67 o
 -10   4   5         11.47         55.90        27.54 o
  -9   4   5          1.75        -15.12        31.05 o
  -8   4   5          1.35        -23.76        32.13 o
  -7   4   5         10.10         35.65        28.08 o
  -6   4   5         43.19        112.61        29.43 o
  -5   4   5         46.90         63.19        27.27 o
  -4   4   5          0.02        -13.77        26.73 o
  -3   4   5        136.63         49.15        31.86 o
  -2   4   5          8.77         10.80        24.30 o
  -1   4   5          0.61         15.39        24.84 o
   0   4   5       1136.35       1136.60        36.64 o
   1   4   5         31.99         24.84        29.43 o
   2   4   5        112.99         67.51        32.94 o
   3   4   5         40.27         71.29        29.97 o
   4   4   5         28.84         64.00        29.16 o
   5   4   5          4.43         48.07        27.81 o
   6   4   5         95.35        143.93        31.59 o
   7   4   5          8.16        -26.19        30.51 o
   8   4   5        126.03        101.26        34.56 o
   9   4   5         32.10         38.08        32.94 o
  10   4   5         14.28        -22.68        35.37 o
  11   4   5          0.64         13.77        31.86 o
  12   4   5          5.43        -16.74        35.10 o
 -11   5   5          4.66          3.78        36.19 o
 -10   5   5         12.96          5.40        36.19 o
  -9   5   5          0.31         -8.37        34.83 o
  -8   5   5          4.63         18.09        31.59 o
  -7   5   5          0.06        -34.29        34.29 o
  -6   5   5          3.99        -31.59        31.59 o
  -5   5   5          1.61         13.50        27.81 o
  -4   5   5         16.57         49.69        28.62 o
  -3   5   5         38.49         28.89        29.16 o
  -2   5   5        210.29        188.49        35.10 o
  -1   5   5        669.76        591.38        47.26 o
   0   5   5         59.14         31.15        44.56 o
   1   5   5        164.49        233.04        32.40 o
   2   5   5         30.75         45.64        30.24 o
   3   5   5         39.22         53.74        32.13 o
   4   5   5          1.01        -22.95        29.97 o
   5   5   5         10.77          1.62        31.05 o
   6   5   5          9.23         16.20        31.32 o
   7   5   5         47.72         45.91        32.13 o
   8   5   5         23.67         21.06        34.83 o
   9   5   5          2.01        -20.25        34.83 o
  10   5   5          0.26         -9.72        34.56 o
  -6   6   5          6.23         -3.78        38.62 o
  -5   6   5          6.22        -13.23        33.48 o
  -4   6   5          9.15         -1.89        34.29 o
  -3   6   5         23.30         45.91        31.86 o
  -2   6   5          3.59        -32.40        32.40 o
  -1   6   5          6.66         -1.89        32.13 o
   0   6   5          7.49        -11.36        22.82 o
   1   6   5          1.08         -1.89        35.92 o
   2   6   5          7.50         -7.56        34.83 o
   3   6   5          0.16        -37.54        37.54 o
   4   6   5          6.62        -34.56        35.92 o
 -18   0   6         37.87         37.27        32.94 o
 -17   0   6          7.43         37.81        33.48 o
 -16   0   6         53.93         75.88        31.32 o
 -15   0   6          0.63         34.56        27.81 o
 -14   0   6         21.60        -14.58        32.13 o
 -13   0   6         28.67         22.41        32.67 o
 -12   0   6         30.08         34.02        29.16 o
 -11   0   6          1.04         -8.91        25.11 o
 -10   0   6        773.31        869.25        36.73 o
  -9   0   6       2542.84       2606.95        68.59 o
  -8   0   6        516.00        542.51        28.89 o
  -7   0   6         47.13         36.19        18.90 o
  -6   0   6       1656.94       1703.13        51.31 o
  -5   0   6       1511.25       1490.34        47.26 o
  -4   0   6         51.87         38.08        18.36 o
  -3   0   6       2982.52       2984.73        58.60 o
  -2   0   6       3002.42       2811.37        56.17 o
  -1   0   6       3190.35       3126.50        57.52 o
   0   0   6       2297.89       2296.92        36.17 o
   1   0   6         75.80         44.29        16.47 o
   2   0   6       1068.17       1012.91        39.70 o
   3   0   6       1713.99       1662.89        49.42 o
   4   0   6        443.71        443.94        24.03 o
   5   0   6        557.36        653.49        30.78 o
   6   0   6       1681.54       1870.82        58.06 o
   7   0   6       1100.86       1124.71        49.96 o
   8   0   6       1259.22       1343.17        55.36 o
   9   0   6        643.49        633.24        38.89 o
  10   0   6        463.02        477.16        36.19 o
  11   0   6          0.70         16.20        27.27 o
  12   0   6         37.54         33.21        29.43 o
  13   0   6         21.57         21.87        28.35 o
  14   0   6         95.61         19.17        35.10 o
  15   0   6        123.58         98.29        38.35 o
  16   0   6         23.23         39.43        33.75 o
 -18   1   6         15.55        -39.43        39.43 o
 -17   1   6          2.01          3.51        35.65 o
 -16   1   6         43.68         29.16        33.48 o
 -15   1   6          4.10          7.29        31.86 o
 -14   1   6         23.54         22.95        31.05 o
 -13   1   6         11.72         38.35        31.05 o
 -12   1   6         10.81         18.36        31.59 o
 -11   1   6          0.01        -28.62        28.62 o
 -10   1   6          4.47        -25.65        25.65 o
  -9   1   6        218.71        213.87        26.46 o
  -8   1   6        292.14        313.78        26.73 o
  -7   1   6         58.16         59.14        21.87 o
  -6   1   6        732.41        722.89        35.65 o
  -5   1   6        113.41        106.67        19.98 o
  -4   1   6        324.74        323.24        21.87 o
  -3   1   6       1102.72       1098.24        42.40 o
  -2   1   6          0.02        -16.20        17.55 o
  -1   1   6        709.70        766.37        34.29 o
   0   1   6       1774.01       1745.76        75.21 o
   1   1   6        293.11        297.85        20.25 o
   2   1   6       1211.80       1186.82        44.83 o
   3   1   6        778.89        779.33        38.62 o
   4   1   6       1150.83       1268.91        46.99 o
   5   1   6          0.11         -4.05        19.71 o
   6   1   6       1200.23       1222.73        52.12 o
   7   1   6          0.01          9.18        22.14 o
   8   1   6         61.06         86.68        25.11 o
   9   1   6        486.62        459.87        35.92 o
  10   1   6        128.59        138.26        33.21 o
  11   1   6         36.89          2.16        28.89 o
  13   1   6         22.19         38.89        30.51 o
  14   1   6          2.32         34.02        31.32 o
  15   1   6         14.60         31.59        32.40 o
  16   1   6         61.43         80.20        36.73 o
 -17   2   6         10.84         14.85        33.75 o
 -16   2   6          5.14         -3.51        33.75 o
 -15   2   6          0.20        -14.31        34.29 o
 -14   2   6         53.58         44.02        32.13 o
 -13   2   6          8.93         -9.45        32.13 o
 -12   2   6        345.34        327.29        37.81 o
 -11   2   6        555.29        562.22        39.43 o
 -10   2   6        216.35        193.89        33.48 o
  -9   2   6         40.76         58.33        25.65 o
  -8   2   6          1.56         -5.40        24.03 o
  -7   2   6          6.96         34.83        22.41 o
  -6   2   6        298.68        317.56        26.73 o
  -5   2   6        982.13        974.84        46.45 o
  -4   2   6         53.19         39.43        19.44 o
  -3   2   6        615.68        690.76        33.48 o
  -2   2   6       1553.34       1588.63        50.77 o
  -1   2   6         73.23         78.58        17.82 o
   0   2   6         17.46         26.36        12.69 o
   1   2   6        164.94        173.90        21.33 o
   2   2   6        653.56        573.02        29.16 o
   3   2   6       1070.80       1106.35        48.61 o
   4   2   6        152.25        160.40        23.49 o
   5   2   6        172.16        156.89        25.38 o
   6   2   6        499.02        517.12        33.21 o
   7   2   6         56.73         21.33        27.54 o
   8   2   6          7.04        -31.05        31.05 o
   9   2   6         78.13         75.07        32.94 o
  10   2   6        128.46        156.89        31.32 o
  11   2   6          3.87         18.90        28.35 o
  12   2   6          1.05          8.91        32.40 o
  13   2   6          3.49         96.13        29.97 o
  14   2   6          9.47         86.41        32.94 o
  15   2   6          0.09        -37.54        37.54 o
 -16   3   6          4.61          3.78        36.46 o
 -15   3   6         60.21         29.97        38.35 o
 -14   3   6         88.90        109.91        37.54 o
 -13   3   6          1.71         27.54        32.13 o
 -12   3   6         51.58         43.21        34.56 o
 -11   3   6        403.17        385.07        41.59 o
 -10   3   6          0.01         11.34        31.86 o
  -9   3   6        161.11        149.87        33.48 o
  -8   3   6        112.65        135.29        32.40 o
  -7   3   6        120.21        108.83        29.43 o
  -6   3   6        337.21        360.23        32.67 o
  -5   3   6          6.24         20.25        22.14 o
  -4   3   6        403.23        405.06        28.35 o
  -3   3   6        202.67        174.71        24.30 o
  -2   3   6        277.22        257.08        24.57 o
  -1   3   6         53.43         65.35        17.82 o
   0   3   6         53.62         59.19        19.17 o
   1   3   6         95.22        110.72        24.84 o
   2   3   6        202.85        234.39        28.62 o
   3   3   6          1.25         -5.67        24.30 o
   4   3   6        162.58        160.94        28.08 o
   5   3   6         12.93         13.23        26.46 o
   6   3   6          6.55          3.24        26.73 o
   7   3   6         82.75         97.75        31.86 o
   8   3   6          8.33         -7.02        29.97 o
   9   3   6          0.26        -31.86        31.86 o
  10   3   6         27.18         15.66        32.40 o
  11   3   6          0.17        -21.33        32.94 o
  12   3   6         89.58        110.72        35.10 o
  13   3   6          7.56          5.40        34.29 o
  14   3   6          0.13         -3.78        36.19 o
 -14   4   6         33.31          5.67        39.97 o
 -13   4   6         85.84        -15.93        41.86 o
 -12   4   6        122.39         47.26        38.35 o
 -11   4   6         16.15        -15.66        35.65 o
 -10   4   6         11.21         14.85        32.67 o
  -9   4   6         12.47         44.56        31.05 o
  -8   4   6          7.82          4.05        29.97 o
  -7   4   6          5.97          6.48        29.70 o
  -6   4   6          9.38         26.46        28.89 o
  -5   4   6          3.35        -22.14        29.16 o
  -4   4   6        153.43        159.86        31.05 o
  -3   4   6        259.22        228.99        32.67 o
  -2   4   6        510.02        471.76        34.83 o
  -1   4   6        486.10        405.33        37.00 o
   0   4   6          4.40         -6.54        41.18 o
   1   4   6         40.32         56.44        29.97 o
   2   4   6          0.96         23.49        30.78 o
   3   4   6        163.83        176.60        34.56 o
   4   4   6         40.80         26.46        29.43 o
   5   4   6          1.11         -6.48        31.05 o
   6   4   6         15.08          2.70        30.24 o
   7   4   6          0.00         -4.32        31.59 o
   8   4   6         67.43         75.34        35.10 o
   9   4   6          4.83        -26.46        33.21 o
  10   4   6          0.04        -16.74        35.10 o
  11   4   6         30.98         24.57        35.37 o
  12   4   6         46.95         17.01        35.65 o
 -11   5   6          1.87         69.40        33.48 o
 -10   5   6          0.00         34.02        35.10 o
  -9   5   6          0.29         42.67        35.10 o
  -8   5   6          1.10         21.33        31.59 o
  -7   5   6          1.46          4.86        29.97 o
  -6   5   6          0.17         32.67        29.70 o
  -5   5   6          1.00        -25.65        30.24 o
  -4   5   6          1.11        -30.24        30.24 o
  -3   5   6        133.43         96.94        33.21 o
  -2   5   6         61.95         24.57        31.05 o
  -1   5   6         15.16         45.37        29.70 o
   0   5   6         27.29         19.69        37.13 o
   1   5   6        141.41        126.11        33.21 o
   2   5   6          0.86         22.41        29.97 o
   3   5   6          0.16        -29.97        29.97 o
   4   5   6         45.79         57.52        32.94 o
   5   5   6         15.38         49.69        31.86 o
   6   5   6         14.28         36.46        31.32 o
   7   5   6         15.72         65.89        31.05 o
   8   5   6          0.52          7.29        33.75 o
   9   5   6          1.42        -26.19        34.83 o
  -6   6   6          4.68         48.34        32.94 o
  -5   6   6          0.74        -26.46        33.75 o
  -4   6   6         45.74         44.83        33.48 o
  -3   6   6         50.38         27.81        34.56 o
  -2   6   6         20.50        -30.78        32.13 o
  -1   6   6         23.82         59.14        32.13 o
   0   6   6          6.33        -10.32        22.96 o
   1   6   6          3.19        -11.34        34.56 o
   2   6   6          2.68        -30.24        37.81 o
   3   6   6          6.47         53.20        34.56 o
   4   6   6          6.97        -27.27        36.46 o
 -18   1   7          8.77         22.68        34.29 o
 -17   1   7          9.03         37.00        34.02 o
 -16   1   7        212.90        205.50        38.08 o
 -15   1   7          2.02         22.14        30.78 o
 -14   1   7          2.32         21.87        30.51 o
 -13   1   7          0.31         32.40        30.24 o
 -12   1   7          4.05         -8.10        31.05 o
 -11   1   7          2.01         54.01        27.27 o
 -10   1   7          1.15         -5.67        25.92 o
  -9   1   7          1.25         14.31        21.33 o
  -8   1   7        217.48        247.89        25.11 o
  -7   1   7        424.35        429.90        27.27 o
  -6   1   7       2470.08       2550.24        65.62 o
  -5   1   7         60.24         62.92        18.63 o
  -4   1   7        273.93        293.26        21.06 o
  -3   1   7       2635.38       2589.39        59.68 o
  -2   1   7        109.70         99.64        18.63 o
  -1   1   7          9.02         39.43        16.47 o
   0   1   7        923.52        887.87        28.93 o
   1   1   7       1528.41       1488.45        49.42 o
   2   1   7       1236.08       1255.41        46.45 o
   3   1   7         20.24         -7.83        18.63 o
   4   1   7       2310.48       2427.91        62.65 o
   5   1   7       3534.91       3660.64        78.04 o
   6   1   7        116.63        139.88        23.49 o
   7   1   7        196.73        192.54        27.81 o
   8   1   7         28.68         45.37        25.65 o
   9   1   7        169.80        206.58        31.05 o
  10   1   7        188.73        238.98        32.40 o
  11   1   7          0.87         25.65        28.62 o
  12   1   7          2.69        -22.68        29.43 o
  13   1   7          0.03         29.43        29.16 o
  14   1   7         34.49         46.99        31.32 o
  15   1   7          0.23          3.51        34.02 o
  16   1   7         45.60         48.88        37.54 o
 -17   2   7         25.36         70.75        38.62 o
 -16   2   7         19.60         89.65        32.94 o
 -15   2   7         45.02        105.04        34.56 o
 -14   2   7          1.39        -28.08        34.56 o
 -13   2   7        371.93        335.66        39.43 o
 -12   2   7         27.87        -24.30        32.67 o
 -11   2   7        169.00        163.91        36.46 o
 -10   2   7         84.87         73.99        31.05 o
  -9   2   7        263.76        266.53        31.32 o
  -8   2   7          6.17        -25.11        25.11 o
  -7   2   7        276.40        278.95        27.00 o
  -6   2   7         38.97         45.37        20.79 o
  -5   2   7         62.27         58.06        20.52 o
  -4   2   7        507.84        483.91        29.43 o
  -3   2   7         14.51         38.35        17.28 o
  -2   2   7        520.84        586.25        26.46 o
  -1   2   7        508.99        554.93        28.35 o
   0   2   7         98.28        109.71        22.14 o
   1   2   7       1487.18       1552.18        51.85 o
   2   2   7       1838.93       1859.21        59.14 o
   3   2   7       2676.48       2650.42        68.86 o
   4   2   7       1867.57       1920.78        61.03 o
   5   2   7        166.73        175.52        27.27 o
   6   2   7         28.71          3.78        28.89 o
   7   2   7         92.36         49.69        30.78 o
   8   2   7       1103.75       1176.29        55.09 o
   9   2   7         90.25        142.58        33.21 o
  10   2   7          4.59         20.52        29.16 o
  11   2   7         10.60         -2.70        29.97 o
  12   2   7         28.51         33.48        33.21 o
  13   2   7          8.58         42.94        33.75 o
  14   2   7         22.42         83.71        33.21 o
  15   2   7          5.05          9.45        35.37 o
 -16   3   7          0.00          1.89        37.54 o
 -15   3   7          3.35         44.02        36.46 o
 -14   3   7          3.66         -6.48        34.83 o
 -13   3   7        230.86        234.66        39.97 o
 -12   3   7         41.18         31.86        32.94 o
 -11   3   7        106.53        109.91        32.13 o
 -10   3   7          3.28        -21.60        32.13 o
  -9   3   7         25.12         24.30        32.40 o
  -8   3   7        204.46        173.90        34.83 o
  -7   3   7         93.88         91.27        28.89 o
  -6   3   7          0.43         -9.99        26.46 o
  -5   3   7        875.56        858.72        44.83 o
  -4   3   7          4.91         31.86        22.95 o
  -3   3   7        268.20        275.44        27.00 o
  -2   3   7          0.28         -5.13        19.17 o
  -1   3   7        223.06        189.03        24.03 o
   0   3   7          8.51         -1.50        15.75 o
   1   3   7          0.06          7.02        21.60 o
   2   3   7         52.28         60.49        26.19 o
   3   3   7          0.08          1.08        26.73 o
   4   3   7         27.15         33.21        26.46 o
   5   3   7          6.52         38.35        28.62 o
   6   3   7         85.57        114.23        29.16 o
   7   3   7         20.79         -1.08        31.59 o
   8   3   7        310.08        318.37        40.24 o
   9   3   7        118.43        115.31        34.02 o
  10   3   7        334.57        406.68        40.24 o
  11   3   7         29.52         -6.21        33.48 o
  12   3   7          0.15         40.78        32.94 o
  13   3   7          9.19         -5.40        35.65 o
  14   3   7         32.61         95.59        35.10 o
 -14   4   7          8.39         34.02        39.16 o
 -13   4   7        284.94        295.15        43.48 o
 -12   4   7          1.51        -34.02        35.92 o
 -11   4   7          0.02        -33.48        33.48 o
 -10   4   7         13.98         49.15        33.75 o
  -9   4   7         10.43        -11.34        31.86 o
  -8   4   7          3.83         16.20        29.43 o
  -7   4   7          0.90        -32.40        32.40 o
  -6   4   7          0.03         13.77        27.54 o
  -5   4   7        109.85        102.07        31.32 o
  -4   4   7        529.28        570.32        39.97 o
  -3   4   7         21.97        -11.61        27.27 o
  -2   4   7         77.37        106.94        26.46 o
  -1   4   7          6.60         23.22        25.65 o
   0   4   7        600.39        629.74        28.57 o
   1   4   7        638.34        594.08        43.48 o
   2   4   7         54.14        101.26        31.86 o
   3   4   7          2.17        -30.78        30.78 o
   4   4   7          0.03          8.91        29.97 o
   5   4   7          9.53         18.63        30.24 o
   6   4   7          7.38        -30.24        30.24 o
   7   4   7         36.46         46.72        32.40 o
   8   4   7         21.64        -26.19        34.56 o
   9   4   7          0.14         -4.86        33.21 o
  10   4   7         24.70         51.04        33.75 o
  11   4   7          0.90        -10.80        34.56 o
  12   4   7          7.97        -15.39        36.73 o
 -11   5   7         13.76        -38.35        38.35 o
 -10   5   7         56.61        -12.69        39.43 o
  -9   5   7          7.72         56.71        32.40 o
  -8   5   7          0.69          4.86        32.94 o
  -7   5   7          1.33         27.54        30.78 o
  -6   5   7          2.84        -15.66        31.59 o
  -5   5   7          5.95         12.15        29.97 o
  -4   5   7        183.70        211.98        32.94 o
  -3   5   7         49.51         61.03        29.97 o
  -2   5   7        237.38        204.69        37.27 o
  -1   5   7         54.60         -5.94        30.51 o
   0   5   7         21.15         16.25        21.05 o
   1   5   7         17.09        -30.24        31.86 o
   2   5   7         17.19         36.73        28.89 o
   3   5   7         20.39         63.73        31.05 o
   4   5   7          9.48         30.24        31.59 o
   5   5   7          6.31         -6.48        34.56 o
   6   5   7          5.12          8.37        35.92 o
   7   5   7          0.44         53.20        31.32 o
   8   5   7          3.03          3.78        33.48 o
   9   5   7          7.69        -26.73        35.65 o
  -6   6   7          0.39          0.00        35.65 o
  -5   6   7         24.48         24.84        34.56 o
  -4   6   7          0.01         -1.89        33.48 o
  -3   6   7          0.28          9.45        31.86 o
  -2   6   7          0.04        -25.65        33.48 o
  -1   6   7          0.45        -31.86        32.67 o
   0   6   7          7.43         13.63        24.42 o
   1   6   7          0.05         17.01        35.10 o
   2   6   7          3.74        -11.61        35.65 o
   3   6   7         14.33         -1.89        38.62 o
 -18   0   8        214.99        248.43        41.59 o
 -17   0   8         40.06        -18.90        36.46 o
 -16   0   8         14.83         25.38        31.86 o
 -15   0   8         31.54         -5.94        31.86 o
 -14   0   8         86.72         49.69        32.13 o
 -13   0   8        174.90        120.17        36.73 o
 -12   0   8        260.49        227.37        34.02 o
 -11   0   8        132.19        153.38        28.62 o
 -10   0   8         13.73         15.39        23.49 o
  -9   0   8         14.03          9.18        21.87 o
  -8   0   8       1630.22       1544.35        55.36 o
  -7   0   8       1040.05       1122.01        45.64 o
  -6   0   8        122.80        126.65        20.25 o
  -5   0   8        808.26        819.03        40.51 o
  -4   0   8        233.37        247.62        20.25 o
  -3   0   8       3361.67       3427.05        65.62 o
  -2   0   8       3236.67       3217.77        63.73 o
  -1   0   8        178.18        177.14        19.17 o
   0   0   8          7.13         10.28        11.06 o
   1   0   8        259.43        270.85        19.17 o
   2   0   8        606.67        552.77        32.94 o
   3   0   8       3547.28       3938.50        75.88 o
   4   0   8       3104.73       3104.90        70.75 o
   5   0   8         60.85         35.92        19.17 o
   6   0   8       1124.80       1134.70        48.34 o
   7   0   8         29.66         23.49        22.41 o
   8   0   8         95.89        137.72        25.11 o
   9   0   8        384.83        338.63        34.56 o
  10   0   8       1199.96       1123.63        52.12 o
  11   0   8         63.19         48.07        30.78 o
  12   0   8          7.36          1.35        28.08 o
  13   0   8         77.82         32.94        31.86 o
  14   0   8          8.63          1.62        31.32 o
  15   0   8          1.66        -34.02        34.02 o
 -18   1   8         18.19        -38.08        38.62 o
 -17   1   8         39.29         52.93        35.65 o
 -16   1   8         19.59         27.54        35.92 o
 -15   1   8         62.19         79.12        34.56 o
 -14   1   8          7.04         -9.72        29.97 o
 -13   1   8        104.55        130.16        31.59 o
 -12   1   8          0.01         18.63        31.32 o
 -11   1   8        135.91         92.89        31.59 o
 -10   1   8         60.63         49.69        27.00 o
  -9   1   8        148.45         88.03        28.08 o
  -8   1   8        168.37        135.56        24.84 o
  -7   1   8        232.42        205.23        24.30 o
  -6   1   8       2006.04       1956.70        60.76 o
  -5   1   8       1567.54       1575.40        52.66 o
  -4   1   8       4315.85       4363.00        76.96 o
  -3   1   8        563.17        584.09        27.54 o
  -2   1   8       2137.01       2163.54        56.17 o
  -1   1   8       1061.41       1096.08        44.02 o
   0   1   8        111.90        101.69        13.05 o
   1   1   8        373.47        393.72        22.68 o
   2   1   8        266.64        259.51        23.22 o
   3   1   8       1441.91       1520.04        51.85 o
   4   1   8          0.15         15.66        18.36 o
   5   1   8        612.01        571.94        32.67 o
   6   1   8          0.21        -14.58        21.60 o
   7   1   8         35.00         36.73        25.38 o
   8   1   8          8.84         17.55        27.00 o
   9   1   8        155.39        127.73        30.78 o
  10   1   8         21.49         34.29        28.35 o
  11   1   8         15.82         25.38        28.08 o
  12   1   8         11.12         29.43        28.62 o
  13   1   8          2.13         11.07        30.78 o
  14   1   8          8.44        -34.02        34.02 o
  15   1   8         41.23         22.41        31.86 o
 -17   2   8         13.46         31.59        37.54 o
 -16   2   8         55.09         48.61        36.19 o
 -15   2   8        239.73        247.89        40.24 o
 -14   2   8          0.42        -34.83        34.83 o
 -13   2   8         12.03         15.12        34.29 o
 -12   2   8         16.46        -12.69        32.13 o
 -11   2   8          0.00        -18.63        32.94 o
 -10   2   8        110.29         77.23        32.13 o
  -9   2   8         49.19         59.68        27.27 o
  -8   2   8        238.33        285.70        29.43 o
  -7   2   8        789.87        851.16        39.97 o
  -6   2   8       1348.83       1399.07        53.47 o
  -5   2   8        270.71        280.57        26.19 o
  -4   2   8        600.15        653.76        34.56 o
  -3   2   8         17.67         44.02        18.63 o
  -2   2   8        259.88        267.61        22.68 o
  -1   2   8        280.78        300.82        24.84 o
   0   2   8        228.94        260.66        17.19 o
   1   2   8        371.13        429.63        27.54 o
   2   2   8         98.57         89.92        23.22 o
   3   2   8       1041.61       1060.17        50.50 o
   4   2   8       2657.32       2422.24        72.37 o
   5   2   8        961.15        999.14        46.45 o
   6   2   8         92.92         59.95        29.16 o
   7   2   8        513.02        454.74        37.54 o
   8   2   8       1390.68       1410.68        59.68 o
   9   2   8        156.00        147.17        33.21 o
  10   2   8         60.67         89.11        28.89 o
  11   2   8          9.18        -28.89        30.78 o
  12   2   8         90.88        110.18        34.02 o
  13   2   8         58.08         42.40        33.48 o
  14   2   8          5.34         25.65        31.86 o
  15   2   8          1.31        -36.46        36.46 o
 -16   3   8          0.35        -39.43        39.43 o
 -15   3   8         85.96        134.75        36.46 o
 -14   3   8        236.10        122.60        42.67 o
 -13   3   8         26.94         45.10        33.48 o
 -12   3   8         20.90         17.55        32.67 o
 -11   3   8        268.24        256.00        38.35 o
 -10   3   8        791.24        748.82        49.69 o
  -9   3   8        131.62         98.02        34.29 o
  -8   3   8        109.40        110.72        32.67 o
  -7   3   8         10.12         31.86        26.19 o
  -6   3   8         73.40         77.23        28.08 o
  -5   3   8        281.95        221.43        31.32 o
  -4   3   8          6.46         17.01        24.30 o
  -3   3   8         22.06         17.55        22.41 o
  -2   3   8        155.82        115.85        27.00 o
  -1   3   8        135.55        137.18        24.30 o
   0   3   8         92.20         71.77        17.98 o
   1   3   8         93.74         45.64        26.19 o
   2   3   8          3.63        -12.69        25.65 o
   3   3   8         98.33        103.96        28.62 o
   4   3   8         47.20         66.16        28.35 o
   5   3   8         26.80         78.85        27.00 o
   6   3   8          5.33        -15.39        31.05 o
   7   3   8       1615.02       1682.88        61.03 o
   8   3   8         98.85         60.22        33.75 o
   9   3   8         67.75         61.84        31.05 o
  10   3   8         81.61         93.16        34.83 o
  11   3   8         28.00         14.58        32.13 o
  12   3   8         12.34          1.62        36.19 o
  13   3   8          0.18          7.56        33.75 o
 -14   4   8          1.30         43.75        38.08 o
 -13   4   8          0.00        -16.20        35.92 o
 -12   4   8         31.38         18.90        37.54 o
 -11   4   8          0.01        -22.14        33.75 o
 -10   4   8         17.40        -31.59        32.40 o
  -9   4   8          5.32         -2.97        29.70 o
  -8   4   8         60.93         56.17        29.16 o
  -7   4   8        105.04        139.07        33.75 o
  -6   4   8         95.51        153.11        31.32 o
  -5   4   8        223.04        233.04        31.86 o
  -4   4   8         38.05         70.75        31.05 o
  -3   4   8        409.85        408.84        38.62 o
  -2   4   8         33.04         93.97        26.73 o
  -1   4   8         19.96         17.82        27.27 o
   0   4   8        147.30        141.12        22.26 o
   1   4   8        286.14        308.65        35.37 o
   2   4   8        364.07        344.57        38.08 o
   3   4   8         94.15         82.63        32.40 o
   4   4   8         17.68        -31.59        31.59 o
   5   4   8          0.34          9.45        29.70 o
   6   4   8        146.00        142.04        33.75 o
   7   4   8         63.05        113.96        31.86 o
   8   4   8         13.35         41.32        32.94 o
   9   4   8          0.44         -8.10        33.75 o
  10   4   8          5.59         15.66        34.83 o
  11   4   8         18.18         18.63        36.73 o
 -11   5   8          0.36         -3.78        35.92 o
 -10   5   8          0.17          7.29        37.81 o
  -9   5   8          1.75         29.43        33.75 o
  -8   5   8          5.65         -6.75        33.21 o
  -7   5   8          1.22        -34.56        34.56 o
  -6   5   8         19.75         19.17        30.51 o
  -5   5   8         66.83         62.38        33.75 o
  -4   5   8         33.86        -17.82        17.82 o
  -3   5   8          8.12         31.86        27.81 o
  -2   5   8         37.08         53.74        28.35 o
  -1   5   8         46.28          2.97        29.70 o
   0   5   8          0.21        -21.42        21.42 o
   1   5   8         61.34         80.47        35.10 o
   2   5   8         39.00         15.66        31.86 o
   3   5   8         22.47         30.24        33.75 o
   4   5   8         11.39         29.43        32.67 o
   5   5   8          2.91         -8.37        34.29 o
   6   5   8          2.43        -17.28        32.94 o
   7   5   8         15.97         46.99        36.73 o
   8   5   8          1.83         17.01        35.37 o
  -5   6   8          5.57         42.67        33.48 o
  -4   6   8          4.66         -1.89        34.56 o
  -3   6   8          0.19        -31.32        31.32 o
  -2   6   8          1.00        -31.32        31.32 o
  -1   6   8          1.26         32.40        31.05 o
   0   6   8          2.48        -23.67        23.67 o
   1   6   8          1.15         21.33        35.65 o
   2   6   8          0.38        -33.48        37.54 o
 -18   1   9          0.52        -38.08        38.08 o
 -17   1   9        161.63        186.06        40.51 o
 -16   1   9         66.68          1.62        37.81 o
 -15   1   9         19.53         28.62        33.21 o
 -14   1   9          0.46         11.07        32.13 o
 -13   1   9          0.07        -18.09        30.78 o
 -12   1   9          0.11        -11.88        31.86 o
 -11   1   9         55.68         25.92        32.13 o
 -10   1   9         19.07         33.21        27.00 o
  -9   1   9         54.46         46.72        25.11 o
  -8   1   9         37.99          2.43        24.57 o
  -7   1   9       1306.09       1322.65        51.31 o
  -6   1   9          2.77         14.04        20.25 o
  -5   1   9       1513.50       1468.47        53.20 o
  -4   1   9        485.87        480.94        25.65 o
  -3   1   9        492.52        547.10        25.65 o
  -2   1   9        177.42        161.21        20.25 o
  -1   1   9       1145.45       1226.51        47.26 o
   0   1   9        117.62        144.42        14.31 o
   1   1   9         33.59         -1.89        18.36 o
   2   1   9         15.94         44.02        18.36 o
   3   1   9         23.71         15.12        19.71 o
   4   1   9         31.04          0.00        20.79 o
   5   1   9         13.17        -19.17        22.95 o
   6   1   9          0.14        -23.49        23.49 o
   7   1   9         75.71         97.48        26.73 o
   8   1   9          9.67        -27.27        28.62 o
   9   1   9        351.91        384.53        37.27 o
  10   1   9         46.25         11.34        30.51 o
  11   1   9          1.15         22.14        30.24 o
  12   1   9         21.99         47.26        31.59 o
  13   1   9          8.49        -24.84        33.75 o
  14   1   9          2.86         39.16        32.13 o
  15   1   9          1.93        -38.35        38.35 o
 -17   2   9         65.50        103.15        38.89 o
 -16   2   9          0.24        -37.27        37.27 o
 -15   2   9         62.66         75.88        34.56 o
 -14   2   9        157.15        173.63        37.54 o
 -13   2   9        106.22         96.13        34.83 o
 -12   2   9         32.52         54.55        31.86 o
 -11   2   9          0.24        -34.02        34.02 o
 -10   2   9         18.38         58.06        28.35 o
  -9   2   9          0.88          0.00        27.54 o
  -8   2   9         57.40         98.83        26.46 o
  -7   2   9        588.64        600.83        34.83 o
  -6   2   9          1.95          5.94        22.68 o
  -5   2   9        532.01        551.96        31.32 o
  -4   2   9        768.66        884.64        41.86 o
  -3   2   9        531.65        535.22        29.70 o
  -2   2   9        438.06        438.81        29.16 o
  -1   2   9         21.88         22.14        19.98 o
   0   2   9        223.89        231.86        16.89 o
   1   2   9        228.60        263.56        25.11 o
   2   2   9        330.69        307.84        28.08 o
   3   2   9        108.49         94.24        25.11 o
   4   2   9        743.47        771.50        39.97 o
   5   2   9        544.67        571.13        36.46 o
   6   2   9         66.74         56.71        28.62 o
   7   2   9         60.29        103.42        31.05 o
   8   2   9         20.53        -10.53        31.59 o
   9   2   9         61.21         93.70        32.13 o
  10   2   9         18.42        -16.47        29.97 o
  11   2   9          1.48         -1.62        30.24 o
  12   2   9         18.37         19.44        32.94 o
  13   2   9          6.18          7.02        32.13 o
  14   2   9          3.14          1.89        37.81 o
 -16   3   9         30.56        -41.86        41.86 o
 -15   3   9          4.67         26.73        34.29 o
 -14   3   9         23.28         60.22        34.83 o
 -13   3   9        158.83        220.08        38.08 o
 -12   3   9        237.85        201.18        39.70 o
 -11   3   9        391.05        391.56        41.59 o
 -10   3   9        703.92        699.94        45.10 o
  -9   3   9        191.80        204.96        36.46 o
  -8   3   9         99.36        146.63        32.94 o
  -7   3   9        230.79        221.70        33.75 o
  -6   3   9         38.27         54.55        27.00 o
  -5   3   9          6.79        -27.81        27.81 o
  -4   3   9         57.81         79.66        25.38 o
  -3   3   9         82.57         75.61        25.65 o
  -2   3   9          5.47         44.02        23.76 o
  -1   3   9        108.27         71.02        25.38 o
   0   3   9        240.19        253.82        20.89 o
   1   3   9         64.79         66.43        25.11 o
   2   3   9         22.58         35.65        27.27 o
   3   3   9          7.05         37.00        27.81 o
   4   3   9         50.60         61.30        29.16 o
   5   3   9         17.17         82.09        30.24 o
   6   3   9       1076.73       1115.26        49.42 o
   7   3   9         36.63          3.78        33.48 o
   8   3   9         32.79        -32.40        32.40 o
   9   3   9        287.24        271.66        37.27 o
  10   3   9         42.23         57.52        34.02 o
  11   3   9          6.27         16.74        31.32 o
  12   3   9         15.99         86.41        31.59 o
  13   3   9          7.86        -21.33        35.92 o
 -14   4   9         30.17         65.08        38.08 o
 -13   4   9          5.01         -3.51        35.10 o
 -12   4   9          8.85         55.36        35.65 o
 -11   4   9          0.02         53.20        34.02 o
 -10   4   9         22.84         84.25        33.75 o
  -9   4   9          0.41         50.77        28.89 o
  -8   4   9          6.54        -31.05        31.05 o
  -7   4   9        114.84        125.57        33.21 o
  -6   4   9          1.09        -24.84        30.51 o
  -5   4   9        112.60         85.06        33.48 o
  -4   4   9         16.25        -26.46        27.81 o
  -3   4   9         64.19         28.89        29.97 o
  -2   4   9        257.99        267.61        32.67 o
  -1   4   9        386.66        403.71        35.10 o
   0   4   9          4.85         32.69        24.30 o
   1   4   9        349.93        327.83        38.08 o
   2   4   9        345.66        286.51        40.24 o
   3   4   9        179.43        189.03        34.56 o
   4   4   9         25.84         48.88        30.51 o
   5   4   9         47.06         76.15        29.70 o
   6   4   9        137.45        126.11        34.83 o
   7   4   9         40.92         89.65        33.21 o
   8   4   9          0.19          0.00        32.13 o
   9   4   9         91.97         81.28        35.65 o
  10   4   9          2.69         -8.91        35.37 o
  11   4   9          6.90        -28.62        38.89 o
 -11   5   9          2.74        -36.46        38.08 o
 -10   5   9          0.03         14.85        35.65 o
  -9   5   9         13.81         44.02        33.21 o
  -8   5   9          8.73         18.90        34.56 o
  -7   5   9         10.66         31.59        33.48 o
  -6   5   9          0.01        -34.56        34.56 o
  -5   5   9        214.30        204.69        35.65 o
  -4   5   9        192.32        258.97        33.75 o
  -3   5   9         76.15         60.49        32.67 o
  -2   5   9          1.28        -13.77        28.62 o
  -1   5   9          9.87        -17.01        27.54 o
   0   5   9         10.66         18.45        19.46 o
   1   5   9         66.36         56.98        35.65 o
   2   5   9         43.16        -16.20        37.00 o
   3   5   9         37.51         24.57        32.94 o
   4   5   9        116.61        133.67        37.81 o
   5   5   9         27.80         15.39        33.75 o
   6   5   9         14.02         55.09        33.48 o
   7   5   9          6.30         53.74        33.75 o
   8   5   9          0.85          0.00        37.00 o
  -4   6   9          5.73          5.94        33.48 o
  -3   6   9          0.79        -32.67        34.56 o
  -2   6   9          1.54        -15.12        32.40 o
  -1   6   9          4.02         46.72        28.08 o
   0   6   9          5.27        -26.19        26.19 o
   1   6   9          0.03         -4.05        37.54 o
 -18   0  10         12.15         43.48        32.94 o
 -17   0  10          7.16          0.00        34.56 o
 -16   0  10          0.07         14.58        33.21 o
 -15   0  10        163.38        105.58        36.19 o
 -14   0  10         71.01         85.33        29.16 o
 -13   0  10          6.93        -31.05        31.05 o
 -12   0  10          1.91          4.59        28.89 o
 -11   0  10         27.63         25.65        29.16 o
 -10   0  10        179.28        129.35        30.24 o
  -9   0  10         20.41         15.93        23.49 o
  -8   0  10        186.98        224.67        25.65 o
  -7   0  10        215.43        256.00        25.38 o
  -6   0  10          0.27          4.86        19.71 o
  -5   0  10       3013.27       2985.54        68.05 o
  -4   0  10         33.13         29.97        17.55 o
  -3   0  10        375.24        369.41        22.95 o
  -2   0  10        721.94        739.09        37.27 o
  -1   0  10        185.04        161.75        21.33 o
   0   0  10          5.76        -11.57        11.71 o
   1   0  10        399.34        400.47        22.95 o
   2   0  10       1699.61       1699.08        52.93 o
   3   0  10       1070.04       1073.40        46.18 o
   4   0  10        128.02        104.50        22.14 o
   5   0  10         45.78         41.59        21.60 o
   6   0  10         13.61          5.67        22.68 o
   7   0  10       1292.44       1337.50        54.28 o
   8   0  10        336.01        309.19        34.56 o
   9   0  10         13.68         41.59        25.11 o
  10   0  10         15.11         66.16        25.65 o
  11   0  10         16.80        -11.34        28.08 o
  12   0  10        111.38         86.41        31.86 o
  13   0  10          0.57         -6.75        30.24 o
  14   0  10         13.42        -33.75        33.75 o
  15   0  10          0.38        -34.29        34.29 o
 -18   1  10         33.72         69.40        37.81 o
 -17   1  10          1.91         -1.89        35.37 o
 -16   1  10         16.31         44.56        33.21 o
 -15   1  10          0.09         59.41        31.32 o
 -14   1  10          2.81         17.01        29.16 o
 -13   1  10         39.34         62.65        33.75 o
 -12   1  10         65.71        126.38        31.59 o
 -11   1  10         49.39         58.33        30.24 o
 -10   1  10          3.05        -19.17        26.73 o
  -9   1  10          0.08         -5.67        26.46 o
  -8   1  10        540.30        587.33        33.21 o
  -7   1  10        617.93        627.57        33.48 o
  -6   1  10          4.44         15.66        21.06 o
  -5   1  10         15.26          0.00        20.52 o
  -4   1  10        362.15        436.92        25.65 o
  -3   1  10        139.26        170.39        21.06 o
  -2   1  10        831.81        835.23        41.59 o
  -1   1  10        697.87        836.85        39.43 o
   0   1  10        257.85        264.97        17.82 o
   1   1  10        360.24        405.33        24.30 o
   2   1  10        180.93        171.47        23.22 o
   3   1  10         92.96         96.67        21.33 o
   4   1  10        607.69        562.76        32.13 o
   5   1  10         19.11          8.10        23.49 o
   6   1  10          9.19         22.41        25.11 o
   7   1  10          3.16         -1.08        26.19 o
   8   1  10         23.91         21.87        28.89 o
   9   1  10          9.51         72.91        27.54 o
  10   1  10         76.53         78.58        29.97 o
  11   1  10         35.66         76.69        29.70 o
  12   1  10          9.06         55.36        31.05 o
  13   1  10          0.55          6.75        31.86 o
  14   1  10          1.43         18.36        33.21 o
 -17   2  10         25.20         22.68        39.16 o
 -16   2  10         13.29         14.04        35.65 o
 -15   2  10          0.01         24.57        35.37 o
 -14   2  10         52.50         37.81        32.94 o
 -13   2  10         39.51         35.37        32.94 o
 -12   2  10          0.13        -33.21        33.21 o
 -11   2  10          1.08         -9.18        31.32 o
 -10   2  10         10.97         38.35        30.51 o
  -9   2  10          0.27         15.66        28.08 o
  -8   2  10        264.17        241.95        31.59 o
  -7   2  10        600.50        601.37        35.37 o
  -6   2  10         93.92        101.26        25.11 o
  -5   2  10         37.59         54.28        21.87 o
  -4   2  10         54.62         84.25        22.68 o
  -3   2  10         76.96         85.33        23.22 o
  -2   2  10        612.22        660.24        36.19 o
  -1   2  10        194.31        202.26        24.57 o
   0   2  10        157.84        169.84        16.98 o
   1   2  10          1.01          0.81        20.52 o
   2   2  10         85.34        114.77        25.65 o
   3   2  10         75.40         95.05        25.11 o
   4   2  10         21.47         21.87        26.19 o
   5   2  10        205.25        222.78        30.78 o
   6   2  10         49.42         19.71        30.78 o
   7   2  10        353.79        403.44        39.16 o
   8   2  10        163.51        161.21        33.48 o
   9   2  10         30.75          2.70        31.59 o
  10   2  10         11.72         41.59        28.08 o
  11   2  10         31.24         68.32        30.24 o
  12   2  10         13.30        -20.25        34.29 o
  13   2  10          6.66         34.56        31.86 o
  14   2  10          6.10         89.65        32.13 o
 -16   3  10          5.02        -21.33        39.16 o
 -15   3  10          8.94        -39.43        39.43 o
 -14   3  10         22.30        -18.63        36.46 o
 -13   3  10         45.66         27.00        35.92 o
 -12   3  10        380.12        379.94        45.64 o
 -11   3  10        271.99        226.56        40.78 o
 -10   3  10          0.16         -5.13        33.48 o
  -9   3  10        657.05        618.12        42.94 o
  -8   3  10         31.71        -32.94        34.02 o
  -7   3  10         94.95        127.46        30.51 o
  -6   3  10        186.66        159.05        31.86 o
  -5   3  10        329.05        355.64        34.02 o
  -4   3  10         18.80         19.17        25.38 o
  -3   3  10          5.47          8.91        25.65 o
  -2   3  10         27.82         45.10        25.11 o
  -1   3  10         63.77         62.38        28.08 o
   0   3  10          1.48         -6.18        20.12 o
   1   3  10        106.62         64.27        29.16 o
   2   3  10        269.71        254.92        32.67 o
   3   3  10         13.10         34.29        28.35 o
   4   3  10        907.64        890.05        47.26 o
   5   3  10        397.31        410.73        39.70 o
   6   3  10         53.05         66.43        34.83 o
   7   3  10         70.15        112.07        32.13 o
   8   3  10        109.84        131.24        32.67 o
   9   3  10         90.38        123.68        34.83 o
  10   3  10          0.22          3.24        30.78 o
  11   3  10         16.83         44.83        33.48 o
  12   3  10          8.09          1.89        36.46 o
 -14   4  10         10.67        -32.94        38.08 o
 -13   4  10          3.77        -37.00        37.00 o
 -12   4  10          6.38        -15.66        35.37 o
 -11   4  10         22.33         35.92        33.48 o
 -10   4  10         12.69        -18.63        35.10 o
  -9   4  10         12.16         13.23        31.32 o
  -8   4  10          3.11         37.00        29.97 o
  -7   4  10        280.24        291.37        37.81 o
  -6   4  10         56.90         64.27        32.13 o
  -5   4  10        491.43        498.76        42.40 o
  -4   4  10        117.84        114.77        29.70 o
  -3   4  10          3.06         61.84        26.46 o
  -2   4  10          4.92         10.26        23.49 o
  -1   4  10         16.82         45.10        25.92 o
   0   4  10         48.11         61.78        21.71 o
   1   4  10          7.50        -31.32        32.94 o
   2   4  10        151.20        136.91        32.67 o
   3   4  10         12.86          0.00        30.51 o
   4   4  10        300.91        248.16        38.08 o
   5   4  10         29.32         26.19        28.89 o
   6   4  10          4.88         36.46        31.32 o
   7   4  10          0.11         -8.10        32.40 o
   8   4  10         44.96         21.87        35.92 o
   9   4  10          5.25         19.17        32.94 o
  10   4  10          0.00         -5.67        35.65 o
 -11   5  10          7.95         50.50        35.92 o
 -10   5  10         81.44        113.69        38.35 o
  -9   5  10         11.11         -1.89        34.02 o
  -8   5  10         14.76         -8.64        36.46 o
  -7   5  10          0.33         -8.37        32.40 o
  -6   5  10         29.45         51.31        31.05 o
  -5   5  10          4.73        -27.54        32.13 o
  -4   5  10          0.14         41.59        28.89 o
  -3   5  10          4.90         15.93        30.78 o
  -2   5  10          0.03         -9.45        26.46 o
  -1   5  10         41.16          1.62        30.51 o
   0   5  10          4.09         12.32        34.29 o
   1   5  10         56.47        100.72        33.75 o
   2   5  10         78.67        110.45        35.10 o
   3   5  10          2.61          6.75        30.24 o
   4   5  10         20.09         10.26        35.37 o
   5   5  10          5.64         10.53        35.92 o
   6   5  10          0.07          1.89        32.94 o
   7   5  10          5.19        -34.29        39.16 o
  -2   6  10          6.84        -34.56        34.56 o
 -18   1  11         17.85         40.78        36.19 o
 -17   1  11         16.07          0.00        37.00 o
 -16   1  11        166.81        184.17        37.27 o
 -15   1  11         12.60         75.88        32.67 o
 -14   1  11         75.41         71.56        34.83 o
 -13   1  11         25.54         78.58        30.24 o
 -12   1  11        175.08        180.39        35.10 o
 -11   1  11         13.93         34.02        29.43 o
 -10   1  11        111.85         98.83        30.51 o
  -9   1  11         78.31         67.51        28.35 o
  -8   1  11        122.35        153.11        26.73 o
  -7   1  11        115.06        181.20        24.84 o
  -6   1  11          0.12         -0.81        20.79 o
  -5   1  11        748.14        752.87        38.89 o
  -4   1  11        648.57        666.72        33.75 o
  -3   1  11       3548.84       3702.76        78.58 o
  -2   1  11         95.45        118.01        21.60 o
  -1   1  11        335.30        318.37        26.19 o
   0   1  11        552.14        589.18        21.10 o
   1   1  11          7.70         -2.16        19.44 o
   2   1  11        147.72        170.66        23.22 o
   3   1  11         63.33         54.28        23.76 o
   4   1  11         10.17          6.21        21.87 o
   5   1  11          0.97          9.45        23.76 o
   6   1  11        127.34        153.65        29.97 o
   7   1  11        307.58        268.15        34.29 o
   8   1  11        108.07        126.38        30.78 o
   9   1  11         91.50         41.32        30.78 o
  10   1  11          2.36        -20.79        30.51 o
  11   1  11        238.49        223.05        35.65 o
  12   1  11         73.71        103.69        33.75 o
  13   1  11          8.80         48.07        31.32 o
  14   1  11          6.95         17.28        32.94 o
 -17   2  11         20.01        -22.95        39.16 o
 -16   2  11         71.80         71.02        37.00 o
 -15   2  11          3.35          1.62        35.10 o
 -14   2  11          1.26         19.98        32.40 o
 -13   2  11          0.20         63.46        29.70 o
 -12   2  11        122.44        106.39        33.75 o
 -11   2  11        188.30        197.94        34.56 o
 -10   2  11        132.32        119.09        35.37 o
  -9   2  11         38.89         34.56        30.24 o
  -8   2  11         66.17         46.18        30.51 o
  -7   2  11        244.83        254.11        29.43 o
  -6   2  11        474.62        461.77        32.13 o
  -5   2  11         24.08         22.95        24.03 o
  -4   2  11        235.99        209.28        26.19 o
  -3   2  11       1650.62       1749.31        60.49 o
  -2   2  11         44.59         33.75        22.95 o
  -1   2  11        656.93        672.66        36.46 o
   0   2  11         74.70         47.71        32.40 o
   1   2  11        260.87        231.42        28.62 o
   2   2  11        309.07        317.29        30.78 o
   3   2  11         52.80         73.99        26.73 o
   4   2  11         66.78         45.37        28.08 o
   5   2  11          7.40         10.80        29.43 o
   6   2  11         56.55         50.50        30.24 o
   7   2  11         86.39        100.45        32.67 o
   8   2  11        143.43        147.98        34.29 o
   9   2  11          0.60        -19.44        30.24 o
  10   2  11         33.33        -31.32        31.32 o
  11   2  11         21.83         30.51        32.67 o
  12   2  11          0.62        -22.68        33.21 o
  13   2  11          2.16        -31.86        35.10 o
 -16   3  11          0.80        -19.44        40.51 o
 -15   3  11         87.51         74.80        40.78 o
 -14   3  11         39.05         75.34        35.65 o
 -13   3  11         39.38         82.63        35.10 o
 -12   3  11          2.64         44.29        33.48 o
 -11   3  11         17.96          0.00        33.21 o
 -10   3  11        148.45        165.80        35.92 o
  -9   3  11        382.65        398.31        40.78 o
  -8   3  11        286.92        231.69        35.65 o
  -7   3  11        449.74        442.59        39.16 o
  -6   3  11        346.30        251.14        37.00 o
  -5   3  11          3.67         19.44        28.08 o
  -4   3  11          6.80         10.53        27.00 o
  -3   3  11          3.26        -27.81        27.81 o
  -2   3  11         80.49         74.80        28.08 o
  -1   3  11         40.32         64.54        26.73 o
   0   3  11         33.80         40.66        19.52 o
   1   3  11         95.79         33.21        29.70 o
   2   3  11        286.77        273.01        37.27 o
   3   3  11        823.53        775.55        46.45 o
   4   3  11        816.13        784.73        45.37 o
   5   3  11         96.23         37.54        34.02 o
   6   3  11       1058.09       1039.65        54.28 o
   7   3  11         41.99          5.67        33.21 o
   8   3  11         19.23         37.54        30.78 o
   9   3  11         23.94        -25.11        34.29 o
  10   3  11          0.91         -9.99        33.48 o
  11   3  11          0.06          1.89        36.73 o
  12   3  11          1.59         42.13        34.83 o
 -14   4  11          0.32          7.83        39.70 o
 -13   4  11          2.58         37.27        34.29 o
 -12   4  11          0.88         62.11        35.65 o
 -11   4  11          0.22        -14.85        33.75 o
 -10   4  11         52.76         47.53        34.56 o
  -9   4  11        311.27        313.51        38.62 o
  -8   4  11        196.87        164.45        37.27 o
  -7   4  11        453.79        396.42        42.67 o
  -6   4  11         14.48        -23.22        31.59 o
  -5   4  11        130.31        182.28        33.21 o
  -4   4  11         47.85         51.31        29.70 o
  -3   4  11          5.09        -31.05        31.05 o
  -2   4  11         41.43         48.88        29.70 o
  -1   4  11         36.07         94.78        29.43 o
   0   4  11        103.54        135.55        21.92 o
   1   4  11          3.06          8.10        29.70 o
   2   4  11          3.05         -4.05        30.78 o
   3   4  11         74.19        108.56        31.05 o
   4   4  11          0.33        -24.57        31.86 o
   5   4  11         40.72          5.94        33.75 o
   6   4  11          0.70        -21.87        32.40 o
   7   4  11         32.96         36.46        33.48 o
   8   4  11         40.57         83.71        34.83 o
   9   4  11          0.14        -36.19        36.19 o
  10   4  11          6.94         51.58        34.56 o
 -10   5  11          0.02         34.02        35.10 o
  -9   5  11         10.89         45.37        32.40 o
  -8   5  11         19.27        -10.53        35.92 o
  -7   5  11          1.37        -20.79        34.02 o
  -6   5  11         58.40         82.90        34.56 o
  -5   5  11         51.11        -16.47        36.73 o
  -4   5  11          0.28        -30.78        30.78 o
  -3   5  11         19.14         29.16        28.62 o
  -2   5  11          0.85        -15.93        29.97 o
  -1   5  11         28.44         36.19        29.43 o
   0   5  11         27.42         -3.33        23.88 o
   1   5  11          0.45          6.75        32.67 o
   2   5  11         22.87          1.62        33.48 o
   3   5  11         32.50         41.32        35.65 o
   4   5  11          0.59         -3.51        34.02 o
   5   5  11          8.38          7.29        35.92 o
   6   5  11          0.14        -13.23        34.02 o
 -18   0  12         12.11        -11.61        37.54 o
 -17   0  12        220.88        247.35        39.16 o
 -16   0  12        126.53         81.55        39.43 o
 -15   0  12          1.84         39.97        30.24 o
 -14   0  12        259.75        240.87        36.46 o
 -12   0  12        111.17        158.51        32.40 o
 -11   0  12        232.36        214.68        32.40 o
 -10   0  12         45.65         43.48        28.89 o
  -9   0  12         39.87         65.62        25.38 o
  -8   0  12          8.28         19.17        23.49 o
  -7   0  12          3.97        -23.49        23.49 o
  -6   0  12       1822.44       1874.33        59.41 o
  -5   0  12       3906.85       3932.56        82.36 o
  -4   0  12       1699.94       1794.94        57.79 o
  -3   0  12       1131.59       1143.07        49.42 o
  -2   0  12        348.83        354.02        24.30 o
  -1   0  12        179.19        214.68        22.68 o
   0   0  12        397.65        417.33        18.61 o
   1   0  12        561.29        527.11        28.35 o
   2   0  12         45.80         -0.81        22.41 o
   3   0  12        209.85        226.83        24.03 o
   4   0  12        190.17        195.78        25.65 o
   5   0  12         55.61         81.28        22.41 o
   6   0  12        110.53         69.67        28.35 o
   7   0  12         54.90          0.00        29.97 o
   8   0  12        100.81        105.58        28.35 o
   9   0  12        203.38        171.47        30.51 o
  10   0  12        215.70        218.73        33.21 o
  11   0  12         22.46         37.00        28.08 o
  12   0  12         15.83         11.61        28.89 o
  13   0  12          0.03         39.97        30.51 o
  14   0  12          4.74         75.88        33.21 o
 -18   1  12          1.99         56.98        36.46 o
 -17   1  12         29.83         82.09        34.83 o
 -16   1  12         38.60         34.02        35.10 o
 -15   1  12         63.70         37.81        35.37 o
 -14   1  12          2.39        -34.29        34.29 o
 -13   1  12          2.78        -29.97        30.51 o
 -12   1  12         24.55         -1.08        31.05 o
 -11   1  12         37.00         59.41        29.97 o
 -10   1  12        136.09         77.50        32.67 o
  -9   1  12         16.49         31.05        27.81 o
  -8   1  12          0.10          5.67        26.73 o
  -7   1  12        293.62        324.59        30.24 o
  -6   1  12       1234.52       1316.98        53.47 o
  -5   1  12        105.40        122.33        24.30 o
  -4   1  12       1294.63       1407.71        53.20 o
  -3   1  12         25.53         28.89        21.33 o
  -2   1  12        770.50        750.71        40.51 o
  -1   1  12        138.28        125.30        24.03 o
   0   1  12        325.39        318.81        18.61 o
   1   1  12          0.54        -21.60        21.60 o
   2   1  12         67.41         95.32        21.87 o
   3   1  12        111.55         93.70        24.84 o
   4   1  12        331.64        369.95        32.40 o
   5   1  12        555.87        567.35        37.00 o
   6   1  12          0.03        -18.63        27.00 o
   7   1  12          1.69        -30.78        30.78 o
   8   1  12         23.32         44.56        29.16 o
   9   1  12        203.36        119.09        35.65 o
  10   1  12         17.38         26.19        29.97 o
  11   1  12         29.23         39.43        30.51 o
  12   1  12         28.81         56.44        30.24 o
  13   1  12          0.27        -16.47        34.56 o
 -17   2  12          0.25         15.39        38.35 o
 -16   2  12          6.07         -8.91        38.08 o
 -15   2  12          0.60         46.99        34.56 o
 -14   2  12         29.04         12.42        35.37 o
 -13   2  12          5.38         33.75        31.32 o
 -12   2  12        120.20         86.95        34.83 o
 -10   2  12        984.94        936.76        48.07 o
  -9   2  12        632.49        554.12        42.13 o
  -8   2  12         13.53          0.00        29.16 o
  -7   2  12          7.17         21.06        27.54 o
  -6   2  12        198.38        213.33        29.70 o
  -5   2  12         54.28         33.48        26.46 o
  -4   2  12          1.32        -16.20        23.49 o
  -3   2  12        556.29        587.87        35.37 o
  -2   2  12        280.82        307.30        27.27 o
  -1   2  12        153.22        155.81        27.00 o
   0   2  12         44.58         19.47        24.71 o
   1   2  12          2.15         20.52        24.30 o
   2   2  12         16.01         85.33        25.92 o
   3   2  12        105.59        115.58        30.24 o
   4   2  12         26.25         82.63        27.54 o
   5   2  12        239.29        271.93        36.19 o
   6   2  12        291.63        296.23        36.73 o
   7   2  12        283.17        288.40        38.35 o
   8   2  12          7.85          4.05        31.59 o
   9   2  12         14.19         17.55        29.97 o
  10   2  12          1.92         35.92        29.97 o
  11   2  12          6.74         48.61        31.32 o
  12   2  12         26.52          3.51        32.67 o
  13   2  12         28.67        112.88        34.02 o
 -15   3  12          6.30        -33.21        38.62 o
 -14   3  12         45.64         45.37        37.00 o
 -13   3  12         71.58        100.45        33.75 o
 -12   3  12         15.35         23.49        32.40 o
 -11   3  12        187.83        226.29        37.54 o
 -10   3  12          2.00        -30.24        31.86 o
  -9   3  12         81.01        107.48        32.94 o
  -8   3  12        318.27        344.84        37.81 o
  -7   3  12         10.91         30.24        30.78 o
  -6   3  12          3.75         30.24        29.43 o
  -5   3  12         50.58        -29.97        29.97 o
  -4   3  12          1.42          1.08        28.35 o
  -3   3  12        116.13        160.67        28.89 o
  -2   3  12         53.02         27.00        30.24 o
  -1   3  12         15.43         21.06        26.19 o
   0   3  12          4.36         28.58        19.52 o
   1   3  12         33.99         56.44        30.78 o
   2   3  12        125.90        157.70        32.40 o
   3   3  12        547.27        512.80        42.40 o
   4   3  12       1104.50       1106.62        53.74 o
   5   3  12        339.55        257.89        40.78 o
   6   3  12        318.05        346.19        37.54 o
   7   3  12         31.78          8.91        31.59 o
   8   3  12         14.90        -34.29        34.29 o
   9   3  12         17.60          3.24        31.59 o
  10   3  12          2.21        -15.66        32.67 o
  11   3  12          0.24        -33.21        34.56 o
 -13   4  12         30.90         18.90        35.65 o
 -12   4  12          0.87         -8.91        34.83 o
 -11   4  12          1.58        -15.12        37.00 o
 -10   4  12         45.90         82.36        36.73 o
  -9   4  12         81.10        101.80        36.46 o
  -8   4  12        346.70        316.21        41.59 o
  -7   4  12          0.51         20.25        30.51 o
  -6   4  12         13.61        -17.01        32.67 o
  -5   4  12         61.78        102.34        31.86 o
  -4   4  12         75.03         48.88        31.86 o
  -3   4  12          8.06         55.36        29.16 o
  -2   4  12         20.98         55.90        28.89 o
  -1   4  12          0.32        -25.92        29.43 o
   0   4  12        106.10        116.60        23.10 o
   1   4  12        122.70        151.49        32.13 o
   2   4  12          9.07          0.00        28.62 o
   3   4  12        153.38        177.14        35.37 o
   4   4  12        131.77        120.71        37.00 o
   5   4  12         38.17         17.28        32.94 o
   6   4  12          2.05        -33.75        33.75 o
   7   4  12         47.54         87.22        31.59 o
   8   4  12        116.22        135.56        37.54 o
   9   4  12         89.05         24.30        37.81 o
 -10   5  12          0.00          3.78        36.73 o
  -9   5  12         10.17         25.92        34.83 o
  -8   5  12         34.45         84.79        32.40 o
  -7   5  12          5.45         21.33        33.48 o
  -6   5  12         57.73         56.98        35.37 o
  -5   5  12          5.39         27.27        32.13 o
  -4   5  12          0.12        -13.50        30.78 o
  -3   5  12         25.67        -11.61        32.40 o
  -2   5  12          0.67        -16.47        29.43 o
  -1   5  12          3.71        -31.05        31.05 o
   0   5  12         46.57        107.73        31.19 o
   1   5  12          0.15        -36.46        36.46 o
   2   5  12          0.05         21.06        32.67 o
   3   5  12          3.19         26.73        35.10 o
   4   5  12          2.52         -7.29        36.73 o
   5   5  12         18.45         50.77        34.02 o
   6   5  12          2.06        -36.73        37.00 o
 -17   1  13         18.68         38.89        35.37 o
 -16   1  13          4.50        -29.43        34.83 o
 -15   1  13         24.83         49.69        34.83 o
 -14   1  13         67.79         56.71        30.78 o
 -13   1  13         20.46         27.81        31.32 o
 -12   1  13         67.44         53.47        32.67 o
 -11   1  13        192.11        179.58        35.37 o
 -10   1  13         28.08         56.98        28.89 o
  -9   1  13        104.23        104.77        30.51 o
  -8   1  13          2.87        -28.08        28.08 o
  -7   1  13         55.12         78.58        26.46 o
  -6   1  13         75.61         90.73        25.38 o
  -5   1  13        799.01        798.50        38.35 o
  -4   1  13         86.90        120.71        22.68 o
  -3   1  13          1.46          3.24        21.87 o
  -2   1  13        267.60        281.38        27.54 o
  -1   1  13       1238.03       1383.40        53.47 o
   0   1  13        271.95        232.11        19.83 o
   1   1  13        198.28        180.93        25.92 o
   2   1  13         45.70         45.64        24.30 o
   3   1  13        230.10        283.00        29.97 o
   4   1  13          1.22        -25.92        25.92 o
   5   1  13          0.02         22.95        26.19 o
   6   1  13          0.00         16.20        26.73 o
   7   1  13          0.37        -30.51        30.51 o
   8   1  13         74.19         92.89        33.21 o
   9   1  13         36.34          8.64        28.62 o
  10   1  13          0.24         25.92        27.27 o
  11   1  13         16.32          8.10        31.05 o
  12   1  13          0.13        -33.21        33.21 o
  13   1  13          7.90         13.50        33.48 o
 -17   2  13         46.15         89.92        38.89 o
 -16   2  13          6.71        -14.58        38.89 o
 -15   2  13         43.28         46.18        35.92 o
 -14   2  13          2.39        -24.03        34.83 o
 -13   2  13          2.27         -5.94        32.94 o
 -12   2  13         27.06         21.33        32.67 o
 -11   2  13        132.38         76.42        37.00 o
 -10   2  13        572.97        575.45        43.48 o
  -9   2  13        720.67        691.03        45.91 o
  -8   2  13         37.59         64.54        29.97 o
  -7   2  13         60.57         73.72        30.78 o
  -6   2  13         77.65         89.65        29.97 o
  -5   2  13         31.63         73.72        27.54 o
  -4   2  13         26.88         41.05        26.46 o
  -3   2  13         51.81         62.65        26.19 o
  -2   2  13        193.17        209.82        29.70 o
  -1   2  13        252.64        291.37        31.05 o
   0   2  13          6.43        -13.61        18.61 o
   1   2  13          9.54         15.93        25.11 o
   2   2  13         50.42        106.67        26.73 o
   3   2  13         66.21         55.36        29.97 o
   4   2  13          8.67        -30.78        30.78 o
   5   2  13          3.17        -16.20        29.70 o
   6   2  13        786.53        818.49        46.99 o
   7   2  13         11.82         16.20        30.51 o
   8   2  13         19.68         71.29        31.05 o
   9   2  13         16.29         44.29        30.24 o
  10   2  13         58.12        102.61        31.59 o
  11   2  13         61.16         22.68        35.37 o
  12   2  13         21.77         94.24        35.37 o
 -15   3  13         16.75         58.33        38.35 o
 -14   3  13         42.28         19.44        36.73 o
 -13   3  13         33.08         30.24        36.73 o
 -12   3  13         30.55         -4.86        37.00 o
 -11   3  13          2.72         11.88        33.75 o
 -10   3  13         38.68         56.44        30.51 o
  -9   3  13          7.65        -26.73        29.97 o
  -8   3  13         41.47         44.29        32.94 o
  -7   3  13        108.04        105.04        31.32 o
  -6   3  13         42.32         60.76        30.78 o
  -5   3  13         25.52         85.60        30.78 o
  -4   3  13          0.41         -8.10        29.16 o
  -3   3  13        116.73         80.20        31.59 o
  -2   3  13         10.51         35.10        27.81 o
  -1   3  13         65.16         32.67        31.32 o
   0   3  13         16.71          5.94        21.19 o
   1   3  13         56.00         81.55        30.78 o
   2   3  13         32.26         33.75        31.32 o
   3   3  13         11.32        -33.75        33.75 o
   4   3  13        266.83        283.81        38.89 o
   5   3  13        689.63        653.49        48.07 o
   6   3  13          3.42        -32.67        32.67 o
   7   3  13        134.08        145.55        33.48 o
   8   3  13         25.08         56.98        33.21 o
   9   3  13          7.83          3.51        32.67 o
  10   3  13          3.15          0.00        32.94 o
  11   3  13          0.70        -19.17        34.83 o
 -13   4  13          0.90          9.72        36.73 o
 -12   4  13          2.91         14.85        36.19 o
 -11   4  13          2.68         26.19        34.56 o
 -10   4  13          3.90          1.62        35.92 o
  -9   4  13        126.58        105.85        40.51 o
  -8   4  13        160.64        122.60        37.00 o
  -7   4  13        239.57        217.11        37.54 o
  -6   4  13         18.28         45.10        31.05 o
  -5   4  13         33.10         27.27        30.51 o
  -4   4  13        151.88         98.56        35.65 o
  -3   4  13          3.81         65.89        28.62 o
  -2   4  13         21.57         30.51        31.32 o
  -1   4  13          3.74         37.00        28.62 o
   0   4  13         51.19         75.94        21.19 o
   1   4  13         53.79         83.17        32.94 o
   2   4  13          2.30         20.79        28.62 o
   3   4  13        148.47        121.79        36.46 o
   4   4  13          3.07          3.24        33.75 o
   5   4  13         54.42         58.60        36.46 o
   6   4  13        162.33        157.16        38.35 o
   7   4  13         11.66        -35.65        35.65 o
   8   4  13          6.19        -13.23        34.83 o
   9   4  13         66.96         44.29        39.43 o
  -9   5  13          1.49         -5.67        36.73 o
  -8   5  13          5.50         44.29        35.10 o
  -7   5  13         96.43        119.36        35.92 o
  -6   5  13          9.10        -36.73        36.73 o
  -5   5  13         27.83         54.01        35.10 o
  -4   5  13         59.60         46.45        37.00 o
  -3   5  13          0.01        -34.02        34.02 o
  -2   5  13          1.98         25.38        31.32 o
  -1   5  13          0.19        -15.66        31.86 o
   0   5  13         52.19         51.72        24.49 o
   1   5  13         37.98          8.91        36.73 o
   2   5  13        120.44        110.18        39.43 o
   3   5  13         63.10         34.83        38.08 o
   4   5  13          6.49         -5.67        35.10 o
   5   5  13         10.35        -15.39        36.73 o
 -17   0  14         44.30         48.07        36.73 o
 -16   0  14         61.77         29.43        37.00 o
 -15   0  14        229.20        172.82        36.73 o
 -14   0  14        298.19        279.22        40.51 o
 -13   0  14        153.42        177.41        35.37 o
 -12   0  14         82.26        111.80        30.51 o
 -11   0  14         67.58        133.67        31.05 o
 -10   0  14         23.57        -28.08        31.32 o
  -9   0  14          4.29         27.54        27.27 o
  -8   0  14        105.77         79.66        29.97 o
  -7   0  14         53.80         35.10        25.38 o
  -6   0  14         95.07         65.62        26.19 o
  -5   0  14        281.43        277.33        28.62 o
  -4   0  14        233.74        250.33        26.73 o
  -3   0  14          5.27        -22.41        22.41 o
  -2   0  14        189.00        169.58        25.92 o
  -1   0  14        827.38        810.65        40.78 o
   0   0  14         36.27         49.45        16.22 o
   1   0  14       2431.47       2207.56        68.59 o
   2   0  14        241.41        232.50        28.35 o
   3   0  14        249.56        238.17        29.70 o
   4   0  14          6.59         -2.16        26.19 o
   5   0  14        318.44        354.56        32.13 o
   6   0  14          8.20         23.22        25.65 o
   7   0  14         36.30         42.13        27.27 o
   8   0  14        215.91        197.40        30.24 o
   9   0  14         96.67        113.69        28.89 o
  10   0  14         24.42          1.62        27.81 o
  11   0  14          2.72          9.99        29.16 o
  12   0  14         58.00        103.96        29.70 o
  13   0  14          2.24         39.43        29.16 o
 -17   1  14          0.20         -7.56        37.00 o
 -16   1  14         24.31         59.68        35.37 o
 -15   1  14          0.16        -16.47        34.29 o
 -14   1  14          0.59          0.00        32.40 o
 -13   1  14         42.65         32.94        32.13 o
 -12   1  14          1.42         31.05        31.86 o
 -11   1  14         13.27         10.26        31.05 o
 -10   1  14         83.09         53.47        32.13 o
  -9   1  14        106.02        153.38        29.97 o
  -8   1  14        112.99        105.85        31.05 o
  -7   1  14        250.58        263.56        32.13 o
  -6   1  14          0.10         -1.89        26.19 o
  -5   1  14        208.64        234.12        27.81 o
  -4   1  14          1.83          2.70        22.95 o
  -3   1  14        439.31        407.76        33.75 o
  -2   1  14        148.46        164.99        26.46 o
  -1   1  14         84.54         67.24        27.54 o
   0   1  14        217.48        190.65        21.07 o
   1   1  14         32.55         26.46        24.84 o
   2   1  14         31.68         56.98        24.84 o
   3   1  14        270.33        290.29        32.94 o
   4   1  14        311.70        288.13        32.67 o
   5   1  14        326.52        272.74        35.10 o
   6   1  14         32.64         22.95        28.35 o
   7   1  14         14.20         40.78        27.27 o
   8   1  14         83.62         99.10        31.59 o
   9   1  14         15.53         44.83        28.62 o
  10   1  14         13.70         30.24        29.97 o
  11   1  14          5.14         49.69        27.81 o
  12   1  14          3.05        -36.46        36.46 o
 -16   2  14          3.53         16.74        37.00 o
 -15   2  14          2.25        -17.28        35.65 o
 -14   2  14          9.70         -8.10        34.56 o
 -13   2  14         66.05         19.98        35.65 o
 -12   2  14         13.08         -2.97        33.48 o
 -11   2  14        129.59         92.35        36.73 o
 -10   2  14         87.29         82.90        34.02 o
  -9   2  14        951.94        895.72        48.07 o
  -8   2  14         11.17          4.59        33.21 o
  -7   2  14         11.51         14.31        31.05 o
  -6   2  14         55.77         69.67        29.16 o
  -5   2  14        406.84        397.23        36.19 o
  -4   2  14         53.11         87.22        27.81 o
  -3   2  14         28.99         60.76        25.92 o
  -2   2  14          8.28        -11.07        27.00 o
  -1   2  14         22.82         34.02        26.73 o
   0   2  14        161.42        169.55        36.59 o
   1   2  14         83.29        103.96        28.08 o
   2   2  14          7.53         47.80        26.73 o
   3   2  14          0.91         23.22        28.08 o
   4   2  14       1539.65       1466.85        58.33 o
   5   2  14         18.82         21.60        32.40 o
   6   2  14          2.40          0.00        31.86 o
   7   2  14          2.17         34.02        27.54 o
   8   2  14         68.99         76.15        33.21 o
   9   2  14         27.10         15.93        31.32 o
  10   2  14          5.20         -1.62        30.51 o
  11   2  14          2.25          9.18        32.13 o
  12   2  14          0.10         31.32        34.56 o
 -15   3  14         21.13        110.99        35.65 o
 -14   3  14         17.25         65.08        37.00 o
 -13   3  14          2.76          1.62        35.65 o
 -12   3  14         73.77         49.15        37.81 o
 -11   3  14          0.81         18.36        34.56 o
 -10   3  14          2.54        -33.21        33.21 o
  -9   3  14         92.23         96.67        32.67 o
  -8   3  14        377.45        432.60        38.62 o
  -7   3  14          0.29         62.11        30.24 o
  -6   3  14          7.76         -2.43        29.70 o
  -5   3  14         56.20         70.21        31.32 o
  -4   3  14          0.93         11.61        31.05 o
  -3   3  14         32.57         65.35        28.62 o
  -2   3  14          6.49         -2.43        29.97 o
  -1   3  14         26.79         23.49        31.32 o
   0   3  14         34.63         32.91        21.57 o
   1   3  14         77.95        113.15        30.51 o
   2   3  14        116.87         89.65        33.75 o
   3   3  14         64.34         64.27        33.21 o
   4   3  14        447.61        432.06        38.62 o
   5   3  14          3.11        -33.21        33.21 o
   6   3  14        126.78        124.76        35.92 o
   7   3  14         10.74         27.27        31.05 o
   8   3  14          0.07          8.37        33.21 o
   9   3  14          0.69        -35.65        35.65 o
  10   3  14         12.74         20.52        33.21 o
 -13   4  14          4.84         -4.05        36.73 o
 -12   4  14          8.08         15.12        37.27 o
 -11   4  14          4.62          1.89        35.92 o
 -10   4  14         58.63         93.16        37.54 o
  -9   4  14         39.67         24.30        34.56 o
  -8   4  14         22.89        100.99        31.32 o
  -7   4  14         15.74         -2.97        34.83 o
  -6   4  14          0.01          2.97        31.32 o
  -5   4  14          0.76        -30.51        30.51 o
  -4   4  14         36.80         20.52        31.05 o
  -3   4  14         11.28        -20.52        20.52 o
  -2   4  14         63.76         74.80        31.86 o
  -1   4  14         23.61         59.14        28.08 o
   0   4  14         90.38        101.24        23.64 o
   1   4  14        183.71        200.64        37.54 o
   2   4  14         59.33         69.94        31.86 o
   3   4  14          0.68         20.52        31.32 o
   4   4  14         76.83         65.35        36.46 o
   5   4  14         85.78         79.66        38.89 o
   6   4  14         73.87         82.36        34.56 o
   7   4  14         31.55         55.09        34.83 o
   8   4  14         12.55        -21.33        37.27 o
  -9   5  14          4.21         67.51        35.37 o
  -8   5  14         13.27        -11.34        37.54 o
  -7   5  14         34.47         70.48        38.89 o
  -6   5  14          1.04         38.08        32.94 o
  -5   5  14         68.46         25.11        37.54 o
  -4   5  14         46.92        -24.84        38.89 o
  -3   5  14          0.45         38.89        35.65 o
  -2   5  14          0.10         22.68        29.43 o
  -1   5  14          0.01         19.71        31.05 o
   0   5  14          7.83         -1.58        23.66 o
   1   5  14         11.10         66.16        32.40 o
   2   5  14          6.48         24.30        35.10 o
   3   5  14          3.53         18.90        34.02 o
   4   5  14          0.33        -17.55        38.08 o
 -17   1  15          4.65        -24.84        37.27 o
 -16   1  15         18.72         46.72        35.10 o
 -15   1  15         60.66         65.35        37.00 o
 -14   1  15         16.31          6.21        35.10 o
 -13   1  15        150.85        160.94        35.37 o
 -12   1  15         25.14          4.05        31.86 o
 -11   1  15         68.64         25.92        34.02 o
 -10   1  15        475.94        502.81        40.78 o
  -9   1  15        190.35        204.15        35.92 o
  -8   1  15        154.83        163.10        32.94 o
  -7   1  15         73.19         81.55        30.78 o
  -6   1  15       1098.92       1159.27        51.58 o
  -5   1  15         73.21        103.42        27.27 o
  -4   1  15         90.05         68.05        25.92 o
  -3   1  15         20.78        -17.28        25.65 o
  -2   1  15         17.78         38.08        25.38 o
  -1   1  15         87.63        107.75        26.46 o
   0   1  15          1.12          7.13        19.05 o
   1   1  15          2.33         -8.10        25.38 o
   2   1  15        681.05        629.46        39.43 o
   3   1  15        605.76        600.29        41.32 o
   4   1  15        146.33        150.14        33.48 o
   5   1  15          1.95        -15.12        27.54 o
   6   1  15         34.53         43.21        27.54 o
   7   1  15        275.02        205.77        37.00 o
   8   1  15         82.93         83.44        30.51 o
   9   1  15         29.03        -31.32        31.32 o
  10   1  15         35.62         26.73        32.40 o
  11   1  15          8.83        -33.48        33.48 o
  12   1  15          1.80        -33.48        33.48 o
 -16   2  15          0.64        -34.29        38.08 o
 -15   2  15         19.48         55.09        34.02 o
 -14   2  15         11.47          0.00        33.48 o
 -13   2  15         52.41         75.88        33.48 o
 -12   2  15         15.86        -10.53        34.83 o
 -11   2  15        161.97        190.92        36.46 o
 -10   2  15        461.36        428.28        42.94 o
  -9   2  15          8.17         35.10        32.40 o
  -8   2  15        397.32        370.49        39.70 o
  -7   2  15         11.94         37.00        30.24 o
  -6   2  15         34.41         10.26        30.78 o
  -5   2  15        177.83        168.50        32.94 o
  -4   2  15         27.62         25.92        28.08 o
  -3   2  15          3.10        -29.43        29.43 o
  -2   2  15          2.59        -27.54        28.08 o
  -1   2  15          3.64        -18.63        28.35 o
   0   2  15         33.02         46.76        30.51 o
   1   2  15         66.09         64.54        29.70 o
   2   2  15         21.74         24.84        29.43 o
   3   2  15        623.67        608.40        41.86 o
   4   2  15          7.99         -5.13        31.86 o
   5   2  15        932.49        980.51        49.96 o
   6   2  15          0.00        -28.35        30.24 o
   7   2  15         49.80         43.48        35.65 o
   8   2  15         22.00        -30.24        32.13 o
   9   2  15          2.33         43.48        30.51 o
  10   2  15          0.35         33.75        29.97 o
  11   2  15          0.48        -34.56        34.56 o
 -15   3  15          2.51          0.00        37.27 o
 -14   3  15          9.61        -37.27        37.27 o
 -13   3  15          8.07          8.91        37.27 o
 -12   3  15          2.74          0.00        35.65 o
 -11   3  15        124.98         94.78        36.73 o
 -10   3  15        354.47        321.08        42.67 o
  -9   3  15          3.36        -11.34        33.75 o
  -8   3  15          1.86        -32.40        32.40 o
  -7   3  15          6.08         28.35        30.51 o
  -6   3  15          0.17         47.53        30.51 o
  -5   3  15         70.17         46.18        33.21 o
  -4   3  15         86.19         54.28        34.29 o
  -3   3  15        166.32        170.39        31.05 o
  -2   3  15         40.17         31.59        29.43 o
  -1   3  15        417.59        383.45        38.62 o
   0   3  15         22.90        -12.69        22.90 o
   1   3  15         86.89         54.01        32.40 o
   2   3  15        192.73        194.16        35.37 o
   3   3  15          2.93          8.37        29.70 o
   4   3  15          0.01         18.90        29.16 o
   5   3  15         14.47         25.92        29.97 o
   6   3  15          0.75        -34.56        34.56 o
   7   3  15          0.35        -13.23        33.75 o
   8   3  15          0.54         17.82        31.86 o
   9   3  15         22.28         49.42        35.65 o
 -12   4  15         17.59         21.06        37.81 o
 -11   4  15          7.28         65.62        35.10 o
 -10   4  15         59.30        137.45        35.65 o
  -9   4  15          8.13        -16.74        37.27 o
  -8   4  15          6.29        -37.27        37.27 o
  -7   4  15        124.64        127.73        37.54 o
  -6   4  15         70.95         48.34        37.00 o
  -5   4  15         33.55          9.18        33.48 o
  -4   4  15          0.01        -31.86        32.13 o
  -3   4  15          0.01        -24.30        31.05 o
  -2   4  15          4.53         -7.56        29.70 o
  -1   4  15        117.61         89.38        35.37 o
   0   4  15          0.51        -26.33        26.33 o
   1   4  15          6.34        -33.75        33.75 o
   2   4  15         29.31         30.78        34.83 o
   3   4  15          8.12         71.02        33.75 o
   4   4  15         11.73          6.75        34.83 o
   5   4  15         17.26         40.51        33.48 o
   6   4  15        102.05         62.11        38.89 o
   7   4  15        105.10         70.75        39.16 o
  -8   5  15         56.35        100.45        38.89 o
  -7   5  15         33.52        100.99        39.16 o
  -6   5  15         16.71         41.05        35.65 o
  -5   5  15          1.89         31.32        35.37 o
  -4   5  15         16.83        -29.16        36.19 o
  -3   5  15          8.52         29.16        34.02 o
  -2   5  15          1.94        -14.58        32.94 o
  -1   5  15          8.39         25.92        30.24 o
   0   5  15         33.90         37.48        36.32 o
   1   5  15          1.56          3.78        36.73 o
   2   5  15          2.77        -37.54        37.54 o
 -17   0  16          3.73         -5.67        38.08 o
 -16   0  16          3.39          7.29        34.29 o
 -15   0  16         45.78         57.25        35.10 o
 -14   0  16          0.40         37.81        33.21 o
 -13   0  16        137.17        112.88        35.92 o
 -12   0  16        127.30        160.40        32.40 o
 -11   0  16         19.77         65.35        29.16 o
 -10   0  16         10.01         42.13        28.62 o
  -9   0  16          6.46         64.00        29.97 o
  -8   0  16        802.43        735.04        45.64 o
  -7   0  16       2525.96       2394.43        73.18 o
  -6   0  16        272.86        294.88        32.13 o
  -5   0  16         56.88         74.26        26.46 o
  -4   0  16        108.78        105.58        28.08 o
  -3   0  16         68.86        108.29        25.92 o
  -2   0  16        187.95        169.04        28.89 o
  -1   0  16        741.40        748.28        39.16 o
   0   0  16       1409.67       1493.04        59.81 o
   1   0  16        241.98        229.26        29.70 o
   2   0  16        336.63        294.61        32.94 o
   3   0  16        277.54        250.06        35.10 o
   4   0  16          1.15        -27.00        27.00 o
   5   0  16          4.03         25.38        26.73 o
   6   0  16         25.01         -5.40        29.97 o
   7   0  16        138.77        130.43        29.97 o
   8   0  16          0.97         -2.97        26.73 o
   9   0  16          0.23         -4.86        30.51 o
  10   0  16          1.68         15.39        29.70 o
  11   0  16          1.10        -12.96        30.78 o
 -17   1  16          0.29         54.82        35.10 o
 -16   1  16          3.26         -9.18        36.19 o
 -15   1  16        101.51        147.71        35.65 o
 -14   1  16         41.30         34.02        35.92 o
 -13   1  16         35.20         19.71        33.48 o
 -12   1  16          7.85        -18.63        31.05 o
 -11   1  16        125.10        123.95        33.75 o
 -10   1  16         26.39         21.60        32.94 o
  -9   1  16       1839.68       1897.29        63.46 o
  -8   1  16         16.09        -31.86        31.86 o
  -7   1  16         47.02         35.37        31.32 o
  -6   1  16          6.23         -5.40        28.08 o
  -5   1  16          0.32        -27.00        27.81 o
  -4   1  16         13.80        -28.62        28.62 o
  -3   1  16         35.75         10.26        28.08 o
  -2   1  16         25.08         17.28        27.54 o
  -1   1  16        101.98         83.44        31.59 o
   0   1  16        186.55        242.81        54.82 o
   1   1  16          1.07        -25.92        25.92 o
   2   1  16        688.81        649.44        42.67 o
   3   1  16         86.35         96.40        31.32 o
   4   1  16         64.24         36.73        27.00 o
   5   1  16          1.83         18.36        25.92 o
   6   1  16        156.34        192.54        33.21 o
   7   1  16        361.32        420.99        37.81 o
   8   1  16         77.91         76.96        33.21 o
   9   1  16         19.16          4.86        33.75 o
  10   1  16          1.80         61.30        31.86 o
  11   1  16          6.02        -26.19        34.83 o
 -16   2  16         49.85         58.33        39.70 o
 -15   2  16          0.61         14.58        35.92 o
 -14   2  16         15.44         24.03        35.37 o
 -13   2  16          3.80         24.57        33.48 o
 -12   2  16        768.21        699.94        51.58 o
 -11   2  16          2.36         12.96        31.86 o
 -10   2  16        162.06        162.02        36.19 o
  -9   2  16          4.78         24.84        31.86 o
  -8   2  16          2.32         24.30        33.48 o
  -7   2  16         25.87         98.83        30.51 o
  -6   2  16         18.84         -5.94        32.94 o
  -5   2  16          0.34         24.30        31.05 o
  -4   2  16         49.79        -17.01        32.13 o
  -3   2  16        118.58        135.83        32.67 o
  -2   2  16          1.96          5.67        28.08 o
  -1   2  16        116.34        171.20        30.24 o
   0   2  16         10.58         27.49        20.30 o
   1   2  16         17.67         32.40        30.24 o
   2   2  16          2.60        -29.97        29.97 o
   3   2  16         38.49          3.78        32.94 o
   4   2  16         72.01        112.07        32.40 o
   5   2  16       1076.17        940.27        53.20 o
   6   2  16         27.47         47.80        29.43 o
   7   2  16        112.51         69.13        35.65 o
   8   2  16          0.05         31.86        32.13 o
   9   2  16         17.02         85.87        28.89 o
  10   2  16         21.02        -34.83        34.83 o
 -14   3  16          3.98        -13.23        38.35 o
 -13   3  16         17.88         18.09        37.54 o
 -12   3  16         10.02         31.05        35.65 o
 -11   3  16        180.72        192.27        41.59 o
 -10   3  16         81.05        111.53        33.48 o
  -9   3  16          7.25         35.65        33.48 o
  -8   3  16          3.35         30.51        31.32 o
  -7   3  16          0.07          8.37        31.86 o
  -6   3  16          0.49         32.94        29.16 o
  -5   3  16          9.05        -31.05        31.05 o
  -4   3  16        128.39         76.96        33.75 o
  -3   3  16          5.61         63.73        29.16 o
  -2   3  16         68.80         69.67        31.86 o
  -1   3  16          9.41        -31.32        31.32 o
   0   3  16         89.54         94.24        22.60 o
   1   3  16         62.77         51.31        32.13 o
   2   3  16         92.24         80.47        32.40 o
   3   3  16         67.55         76.96        32.13 o
   4   3  16         93.54         65.62        37.54 o
   5   3  16          0.61          9.45        32.13 o
   6   3  16         10.06        -18.36        32.94 o
   7   3  16         11.92         15.66        34.29 o
   8   3  16          8.23          0.00        34.29 o
   9   3  16          0.08         22.95        34.02 o
 -12   4  16          3.91         -9.72        38.89 o
 -11   4  16          0.09        -40.51        40.51 o
 -10   4  16          6.09         32.13        35.92 o
  -9   4  16         15.43         18.90        35.65 o
  -8   4  16          0.17        -37.54        37.54 o
  -7   4  16          2.70         -4.86        34.56 o
  -6   4  16        141.33        135.83        34.83 o
  -5   4  16          2.47         14.31        31.86 o
  -4   4  16         49.15         56.71        33.48 o
  -3   4  16         15.10        -33.21        33.21 o
  -2   4  16          7.64         35.92        32.13 o
  -1   4  16          0.13         41.86        31.86 o
   0   4  16         32.54         36.27        22.05 o
   1   4  16         94.04        119.09        38.62 o
   2   4  16         14.86          3.24        33.21 o
   3   4  16         63.99         38.08        36.73 o
   4   4  16         27.88         24.84        36.73 o
   5   4  16         13.01         22.14        34.83 o
   6   4  16          5.91        -34.02        34.83 o
  -6   5  16          6.44         34.56        37.00 o
  -5   5  16         11.14         17.01        37.81 o
  -4   5  16          8.28         30.24        35.37 o
  -3   5  16          5.48         24.57        35.92 o
  -2   5  16          4.99         -1.89        33.48 o
  -1   5  16         17.58         90.19        34.02 o
   0   5  16          2.40        -23.22        24.96 o
   1   5  16         34.42          1.89        39.97 o
 -16   1  17         16.49        -31.86        37.54 o
 -15   1  17          0.08        -35.37        35.37 o
 -14   1  17        118.71        118.01        38.35 o
 -13   1  17          0.14        -31.59        35.65 o
 -12   1  17          7.70          8.91        32.40 o
 -11   1  17         57.87         86.95        34.29 o
 -10   1  17          0.91        -32.13        32.13 o
  -9   1  17       1138.51       1034.79        52.12 o
  -8   1  17         99.44         92.89        33.75 o
  -7   1  17        311.09        315.13        37.54 o
  -6   1  17         12.94         51.58        29.97 o
  -5   1  17         91.86        127.73        31.32 o
  -4   1  17         78.70        113.96        29.16 o
  -3   1  17         87.25         90.19        29.97 o
  -2   1  17         23.91          2.16        28.89 o
  -1   1  17          1.63        -20.25        28.89 o
   0   1  17         20.25         22.85        39.43 o
   1   1  17          0.03        -29.70        29.70 o
   2   1  17         81.34         49.69        33.75 o
   3   1  17        577.38        534.68        41.05 o
   4   1  17          3.79        -28.89        28.89 o
   5   1  17         44.03         33.48        28.89 o
   6   1  17         13.37         39.70        30.51 o
   7   1  17          2.96         -2.97        29.97 o
   8   1  17         79.09         77.77        35.65 o
   9   1  17         35.55         18.90        34.29 o
  10   1  17         30.84         42.13        34.56 o
 -15   2  17          0.75        -24.30        35.10 o
 -14   2  17         46.98         26.46        35.92 o
 -13   2  17          4.22         53.74        34.83 o
 -12   2  17         78.62        131.24        35.10 o
 -11   2  17         35.82         60.22        34.02 o
 -10   2  17          0.75         74.26        31.05 o
  -9   2  17         49.32         72.64        31.86 o
  -8   2  17        132.18        143.93        35.10 o
  -7   2  17         19.85         -3.78        33.21 o
  -6   2  17         32.27         35.65        30.51 o
  -5   2  17         29.05         16.20        31.05 o
  -4   2  17          3.89        -31.05        31.05 o
  -3   2  17         44.49         72.10        29.16 o
  -2   2  17         62.16         42.40        31.59 o
  -1   2  17          1.72         30.51        29.97 o
   0   2  17         35.35         42.51        21.17 o
   1   2  17         20.29         -2.43        28.89 o
   2   2  17         10.01         18.63        28.35 o
   3   2  17        402.82        325.40        38.35 o
   4   2  17          0.03          0.00        29.97 o
   5   2  17        289.05        293.53        41.32 o
   6   2  17         50.51         50.23        32.94 o
   7   2  17         14.72          9.99        33.48 o
   8   2  17          4.89         12.42        33.21 o
   9   2  17         24.99         25.65        35.37 o
  10   2  17          1.16         61.84        32.40 o
 -14   3  17          5.85         52.39        37.27 o
 -13   3  17          0.02        -36.73        36.73 o
 -12   3  17         11.11          0.00        39.43 o
 -11   3  17         60.05         28.62        38.08 o
 -10   3  17         20.99        -34.02        34.02 o
  -9   3  17         13.28         29.16        32.40 o
  -8   3  17          0.01        -12.15        32.40 o
  -7   3  17         25.04         11.61        32.40 o
  -6   3  17         32.04         63.19        30.24 o
  -5   3  17        115.86        139.34        31.59 o
  -4   3  17          2.25          4.05        28.62 o
  -3   3  17         36.77          4.05        32.13 o
  -2   3  17        199.58        156.08        34.83 o
  -1   3  17         11.99         -7.02        30.24 o
   0   3  17        205.74        203.25        25.85 o
   1   3  17         23.63         17.55        29.97 o
   2   3  17         13.26         40.78        30.24 o
   3   3  17         79.02         83.98        31.32 o
   4   3  17         41.45         32.13        34.83 o
   5   3  17          3.09        -21.60        34.29 o
   6   3  17         23.24         59.41        32.67 o
   7   3  17          3.76        -18.36        31.59 o
   8   3  17          0.05        -34.56        34.56 o
 -11   4  17          0.24         -3.78        35.10 o
 -10   4  17          0.54          0.00        35.92 o
  -9   4  17          0.22        -39.43        39.43 o
  -8   4  17         17.93         34.83        33.75 o
  -7   4  17          4.88        -36.19        36.19 o
  -6   4  17         90.33         77.23        38.35 o
  -5   4  17         15.70          3.24        34.29 o
  -4   4  17          2.66         11.34        32.94 o
  -3   4  17          2.54         -8.10        33.21 o
  -2   4  17         13.84         11.34        36.46 o
  -1   4  17         10.64          5.13        34.56 o
   0   4  17          9.51        -30.38        30.38 o
   1   4  17          3.92         79.39        33.48 o
   2   4  17         50.20         56.17        35.92 o
   3   4  17          5.03         25.11        35.10 o
   4   4  17          3.59         22.14        35.65 o
   5   4  17          1.11         15.39        36.46 o
  -4   5  17          7.29         33.21        35.92 o
  -3   5  17          0.04         -1.89        33.48 o
  -2   5  17         21.39         94.78        35.10 o
 -16   0  18          2.14         34.02        36.19 o
 -15   0  18          5.70         46.18        32.94 o
 -14   0  18          8.37        -35.10        35.10 o
 -13   0  18          7.70        -14.31        34.56 o
 -12   0  18          3.60        -34.29        34.29 o
 -11   0  18         48.12         75.34        29.16 o
 -10   0  18         15.32         60.49        29.16 o
  -9   0  18        280.54        300.82        38.35 o
  -8   0  18        165.16        112.88        35.92 o
  -7   0  18         41.12          7.02        31.32 o
  -6   0  18        205.63        248.16        34.02 o
  -5   0  18        431.07        429.90        38.08 o
  -4   0  18        368.62        396.15        37.00 o
  -3   0  18        235.44        240.87        32.94 o
  -2   0  18          4.63        -10.26        28.35 o
  -1   0  18        156.66        120.71        32.13 o
   0   0  18          3.42          5.04        20.28 o
   1   0  18       1566.93       1626.44        58.06 o
   2   0  18        353.30        372.92        32.67 o
   3   0  18         16.60        -29.16        29.16 o
   4   0  18          4.51         -8.10        27.00 o
   5   0  18         41.71         45.91        29.16 o
   6   0  18        144.23        149.87        30.24 o
   7   0  18         76.07         97.48        28.35 o
   8   0  18         35.09        -17.01        32.40 o
   9   0  18          0.50        -21.33        32.40 o
  10   0  18          0.56         62.38        29.16 o
 -16   1  18          3.09         19.17        36.46 o
 -15   1  18         15.38         25.38        34.83 o
 -14   1  18         84.47         94.24        35.92 o
 -13   1  18         82.06         52.12        38.35 o
 -12   1  18          0.79        -26.46        34.56 o
 -11   1  18         71.38         43.75        34.56 o
 -10   1  18          7.59         33.21        30.78 o
  -9   1  18        122.93        144.20        34.02 o
  -8   1  18        208.74        181.47        37.27 o
  -7   1  18        194.27        182.82        34.29 o
  -6   1  18         25.15         65.08        32.13 o
  -5   1  18          4.70        -14.04        30.78 o
  -4   1  18          0.01         14.04        30.78 o
  -3   1  18         14.12        -10.53        31.59 o
  -2   1  18         50.87         74.80        29.97 o
  -1   1  18          6.36        -30.51        30.51 o
   0   1  18        159.15        156.95        69.94 o
   1   1  18        161.86         99.37        31.32 o
   2   1  18        160.17        119.90        32.40 o
   3   1  18        121.57        105.31        31.86 o
   4   1  18         26.84         44.83        28.89 o
   5   1  18        471.40        482.02        41.86 o
   6   1  18         43.23         68.32        31.86 o
   7   1  18         56.24         14.58        35.10 o
   8   1  18          4.60        -14.04        32.67 o
   9   1  18         48.06         81.55        31.86 o
  10   1  18          1.60        -22.95        31.86 o
 -15   2  18         22.64         32.67        37.00 o
 -14   2  18          1.35         32.67        37.27 o
 -13   2  18          6.03          0.00        35.10 o
 -12   2  18         41.37         59.68        37.54 o
 -11   2  18        215.12        220.89        40.51 o
 -10   2  18          9.37        -13.50        32.13 o
  -9   2  18          0.73          7.02        29.97 o
  -8   2  18         15.32          8.37        31.32 o
  -7   2  18         28.93         60.49        30.51 o
  -6   2  18          0.58         84.79        29.43 o
  -5   2  18         18.85         -7.83        31.05 o
  -4   2  18         36.83         43.48        31.59 o
  -3   2  18         76.86         91.27        30.78 o
  -2   2  18          1.99        -32.67        32.67 o
  -1   2  18         78.29         67.51        33.21 o
   0   2  18         63.20         76.11        21.48 o
   1   2  18        115.77        123.41        32.13 o
   2   2  18        221.09        197.94        38.35 o
   3   2  18         82.98         36.46        33.75 o
   4   2  18          0.30          4.59        31.86 o
   5   2  18          5.15        -23.76        34.02 o
   6   2  18        147.43        117.47        34.02 o
   7   2  18         20.65         -8.64        31.86 o
   8   2  18          4.60          1.89        35.10 o
   9   2  18          4.25          3.78        34.02 o
 -13   3  18          2.33          5.67        36.73 o
 -12   3  18          1.09         29.43        37.27 o
 -11   3  18          0.14        -15.66        35.37 o
 -10   3  18          7.30         -8.37        35.65 o
  -9   3  18          0.00          0.00        33.75 o
  -8   3  18          2.44         17.28        33.48 o
  -7   3  18          0.71        -27.54        34.83 o
  -6   3  18         75.18         69.13        33.75 o
  -5   3  18         51.95         50.23        32.94 o
  -4   3  18         11.88         14.58        30.51 o
  -3   3  18        114.13         62.92        35.10 o
  -2   3  18          4.76         40.78        29.70 o
  -1   3  18        118.11        108.02        33.21 o
   0   3  18          0.58        -14.45        23.29 o
   1   3  18          0.11         -4.59        30.24 o
   2   3  18          6.64          7.83        30.51 o
   3   3  18         42.68         42.40        30.78 o
   4   3  18          1.44        -31.86        32.94 o
   5   3  18         19.27         61.30        35.65 o
   6   3  18         12.36        -29.16        33.21 o
   7   3  18          8.47         49.69        35.10 o
 -10   4  18          1.55        -26.73        35.10 o
  -9   4  18          8.07          5.40        38.35 o
  -8   4  18          6.51        -19.71        36.46 o
  -7   4  18         30.82         30.24        36.46 o
  -6   4  18         13.18        -35.65        35.65 o
  -5   4  18          4.94          1.62        34.83 o
  -4   4  18         29.54         22.14        35.37 o
  -3   4  18         72.17         32.40        35.37 o
  -2   4  18         42.57         17.01        36.46 o
  -1   4  18         68.45        129.35        37.00 o
   0   4  18         38.54         48.15        24.61 o
   1   4  18          1.07        -14.31        33.75 o
   2   4  18         10.16        -14.58        37.27 o
   3   4  18          0.50         -3.78        34.02 o
   4   4  18          0.01        -27.00        34.83 o
 -15   1  19          2.06        -14.85        35.65 o
 -14   1  19         65.79        116.93        35.92 o
 -13   1  19        112.65         87.76        39.70 o
 -12   1  19          3.82         16.20        34.83 o
 -11   1  19         92.53         51.85        35.37 o
 -10   1  19         50.03         34.56        32.94 o
  -9   1  19        113.99        109.64        32.40 o
  -8   1  19        311.13        299.74        37.81 o
  -7   1  19        147.88        165.80        35.65 o
  -6   1  19          0.00        -11.61        30.78 o
  -5   1  19          5.57         46.45        28.08 o
  -4   1  19          0.01         -1.08        29.70 o
  -3   1  19          7.61         29.97        28.89 o
  -2   1  19         23.50          5.67        30.24 o
  -1   1  19        128.36         85.33        34.02 o
   0   1  19       1067.14       1029.48        47.39 o
   1   1  19        153.98         97.21        31.86 o
   2   1  19         58.86         16.47        31.86 o
   3   1  19          8.08        -22.95        30.51 o
   4   1  19        165.27        163.37        33.21 o
   5   1  19        164.67        156.08        34.02 o
   6   1  19         98.96        134.21        32.67 o
   7   1  19        127.52        125.57        35.37 o
   8   1  19         14.14         20.25        32.13 o
   9   1  19         18.78         15.12        35.10 o
 -14   2  19         81.07        142.58        38.35 o
 -13   2  19          0.32          5.40        37.00 o
 -12   2  19         40.45         41.32        38.62 o
 -11   2  19         96.73        120.44        35.92 o
 -10   2  19         10.82         -7.83        33.48 o
  -9   2  19         93.35         58.33        35.37 o
  -8   2  19          8.92         52.66        30.24 o
  -7   2  19          9.82          7.02        31.59 o
  -6   2  19          1.09         -1.35        29.70 o
  -5   2  19         13.21         39.70        29.97 o
  -4   2  19          2.29         31.32        29.43 o
  -3   2  19          1.13        -32.94        32.94 o
  -2   2  19        146.60        166.61        34.29 o
  -1   2  19          0.65          7.02        32.40 o
   0   2  19          1.79        -18.45        22.33 o
   1   2  19        121.02        109.10        31.32 o
   2   2  19         51.63         27.00        32.40 o
   3   2  19         77.72         89.65        34.56 o
   4   2  19         78.44        165.53        30.24 o
   5   2  19        105.48         41.59        36.19 o
   6   2  19          0.38         19.17        32.94 o
   7   2  19          0.02        -14.58        33.75 o
   8   2  19          0.00         -3.78        34.02 o
 -13   3  19         26.24         11.88        38.62 o
 -12   3  19         12.09         30.24        37.00 o
 -11   3  19         13.66        -25.11        34.02 o
 -10   3  19         13.47         46.45        32.94 o
  -9   3  19          1.08         -4.86        34.02 o
  -8   3  19          0.53        -14.85        34.56 o
  -7   3  19          7.20         -3.24        31.59 o
  -6   3  19         37.76         67.78        34.29 o
  -5   3  19        187.94        200.91        37.54 o
  -4   3  19          0.57          9.18        30.51 o
  -3   3  19         44.75         61.57        32.13 o
  -2   3  19         16.66          1.62        30.24 o
  -1   3  19          3.17        -34.56        34.56 o
   0   3  19         36.01         16.36        60.49 o
   1   3  19         16.98          6.48        33.48 o
   2   3  19         41.46         28.35        35.10 o
   3   3  19         12.32         41.32        32.67 o
   4   3  19          7.94        -12.42        33.75 o
   5   3  19         49.93         79.12        34.29 o
   6   3  19          0.04          0.00        33.75 o
  -9   4  19         30.04        -20.79        37.81 o
  -8   4  19         29.64        -41.86        41.86 o
  -7   4  19         15.68         16.47        37.00 o
  -6   4  19         16.01          7.29        36.46 o
  -5   4  19          1.31         49.96        34.56 o
  -4   4  19         20.85         26.73        34.83 o
  -3   4  19          5.57        -34.83        34.83 o
  -2   4  19          6.58         51.31        32.94 o
  -1   4  19         26.16        -31.05        38.62 o
   0   4  19          1.18         10.87        23.58 o
   1   4  19          1.46         20.25        37.54 o
   2   4  19        102.22         53.74        41.05 o
   3   4  19          0.04         19.71        34.02 o
 -15   0  20          7.25        104.23        34.83 o
 -14   0  20          0.47        -23.49        36.46 o
 -13   0  20         61.35         80.47        34.02 o
 -12   0  20         36.43         37.54        33.75 o
 -11   0  20         17.29         18.63        31.32 o
 -10   0  20        423.85        461.22        42.40 o
  -9   0  20        114.37        132.32        34.29 o
  -8   0  20       1207.43       1196.27        57.52 o
  -7   0  20       1628.42       1653.98        60.76 o
  -6   0  20        476.84        476.35        43.21 o
  -5   0  20          3.58          3.78        30.78 o
  -4   0  20         45.37         60.49        30.51 o
  -3   0  20         15.98         15.66        31.05 o
  -2   0  20        156.53        135.02        33.48 o
  -1   0  20       1356.11       1449.29        58.33 o
   0   0  20        136.33        138.90        24.44 o
   1   0  20         28.34         31.86        23.49 o
   2   0  20          9.75         18.63        28.35 o
   3   0  20         10.30         38.62        29.43 o
   4   0  20         45.40         29.16        31.05 o
   5   0  20         21.44          4.86        31.59 o
   6   0  20         41.98         44.02        29.97 o
   7   0  20          0.18         -8.91        30.78 o
   8   0  20          3.05         34.02        32.40 o
 -15   1  20         62.64        113.69        39.97 o
 -14   1  20          3.76        -38.35        38.35 o
 -13   1  20         13.98        -37.00        37.00 o
 -12   1  20          2.94        -33.21        33.21 o
 -11   1  20        176.48        160.40        37.27 o
 -10   1  20         17.30         28.62        35.10 o
  -9   1  20         24.69         61.30        30.51 o
  -8   1  20          4.73         21.33        31.86 o
  -7   1  20          1.56        -31.59        31.59 o
  -6   1  20         16.71         31.32        31.05 o
  -5   1  20          5.68         58.60        28.89 o
  -4   1  20          0.43        -10.53        29.97 o
  -3   1  20         93.65         38.62        33.75 o
  -2   1  20         85.19         98.83        32.67 o
  -1   1  20         32.81         15.12        32.94 o
   0   1  20         55.03         15.90        24.11 o
   1   1  20        186.91        182.82        33.75 o
   2   1  20          5.62        -29.97        29.97 o
   3   1  20         30.06         56.44        32.94 o
   4   1  20        151.66         55.09        36.73 o
   5   1  20         12.30        -18.09        32.13 o
   6   1  20         69.24         89.92        34.83 o
   7   1  20        138.00        175.79        37.54 o
   8   1  20        110.06         75.07        39.70 o
 -14   2  20         18.75          5.94        40.78 o
 -13   2  20         49.35          1.89        41.59 o
 -12   2  20         34.07         23.22        38.89 o
 -11   2  20         29.37         -6.75        38.08 o
 -10   2  20         44.40        106.94        34.29 o
  -9   2  20          3.26        -18.63        34.56 o
  -8   2  20          1.50         15.39        31.05 o
  -7   2  20         13.08          1.62        32.13 o
  -6   2  20         34.25         16.20        33.48 o
  -5   2  20         30.36        110.99        28.89 o
  -4   2  20         24.40         19.98        31.05 o
  -3   2  20         36.51         43.21        30.78 o
  -2   2  20          9.26        -30.24        30.24 o
  -1   2  20         95.40        163.64        31.05 o
   0   2  20        119.73        123.21        23.76 o
   1   2  20          3.78         -2.97        30.51 o
   2   2  20         17.30         47.53        30.24 o
   3   2  20        272.93        324.59        38.89 o
   4   2  20          0.85        -25.11        34.02 o
   5   2  20         37.46         -3.51        35.37 o
   6   2  20          2.96        -23.76        31.05 o
   7   2  20         13.33         47.80        33.48 o
 -12   3  20          0.03         78.31        36.73 o
 -11   3  20         18.66        -35.37        40.24 o
 -10   3  20         72.54         71.56        38.89 o
  -9   3  20          1.46        -20.79        35.92 o
  -8   3  20         28.30         39.43        35.65 o
  -7   3  20          0.01         -1.62        32.13 o
  -6   3  20          1.70         21.33        32.67 o
  -5   3  20          0.63        -14.58        34.56 o
  -4   3  20         88.04         85.33        36.73 o
  -3   3  20         12.04         22.68        31.32 o
  -2   3  20         14.76        -12.96        32.67 o
  -1   3  20         20.23         46.45        33.21 o
   0   3  20          0.78        -23.68        23.94 o
   1   3  20         28.40         61.03        32.67 o
   2   3  20        176.75        219.81        37.81 o
   3   3  20         68.21         84.79        37.27 o
   4   3  20          8.84         57.52        31.86 o
   5   3  20          0.02         59.68        33.75 o
  -8   4  20          4.88         19.17        38.62 o
  -7   4  20          4.93         21.06        35.92 o
  -6   4  20          2.73        -37.27        37.27 o
  -5   4  20         11.28         48.34        33.21 o
  -4   4  20          0.27         49.96        31.86 o
  -3   4  20          4.99         14.85        34.02 o
  -2   4  20         15.57          9.18        32.94 o
  -1   4  20          0.06          1.89        35.37 o
   0   4  20         10.47          5.13        25.10 o
   1   4  20        147.67        118.01        38.89 o
 -14   1  21         15.78         -5.67        37.27 o
 -13   1  21         53.64        109.10        37.27 o
 -12   1  21          2.58         41.59        33.21 o
 -11   1  21          9.14         24.84        33.48 o
 -10   1  21          8.51         41.05        31.86 o
  -9   1  21         51.25          9.18        35.10 o
  -8   1  21         23.28         31.59        33.75 o
  -7   1  21         17.79        -32.94        32.94 o
  -6   1  21          0.19          1.35        31.59 o
  -5   1  21         59.17        107.48        29.16 o
  -4   1  21        198.49        113.96        37.81 o
  -3   1  21         14.92         32.67        30.24 o
  -2   1  21         58.46         54.01        31.05 o
  -1   1  21         37.22         17.55        33.21 o
   0   1  21         65.55         50.38        40.78 o
   1   1  21         14.92        -16.47        32.94 o
   2   1  21         85.46         91.54        30.24 o
   3   1  21          1.54         58.33        31.59 o
   4   1  21         25.44         13.23        30.51 o
   5   1  21         25.70         -5.13        36.46 o
   6   1  21          1.48         -1.89        31.32 o
   7   1  21         50.61         62.92        36.19 o
 -13   2  21         12.52        -27.00        37.54 o
 -12   2  21        176.69        159.05        40.51 o
 -11   2  21          9.14         65.08        33.48 o
 -10   2  21          0.82        -25.38        33.21 o
  -9   2  21         28.84          9.72        34.83 o
  -8   2  21         11.37        -30.51        32.13 o
  -7   2  21          0.33         51.58        30.78 o
  -6   2  21          5.67        -12.42        32.67 o
  -5   2  21         56.43          2.97        34.56 o
  -4   2  21         93.66        101.53        33.75 o
  -3   2  21          3.80        -32.13        32.40 o
  -2   2  21          6.60        -32.40        32.40 o
  -1   2  21          1.71        -31.59        34.02 o
   0   2  21         98.78         65.20        26.19 o
   1   2  21         98.65        133.67        32.67 o
   2   2  21         17.68         23.49        33.75 o
   3   2  21          3.45        -35.10        35.10 o
   4   2  21         26.98         -1.89        36.19 o
   5   2  21         16.45         64.54        31.59 o
   6   2  21         34.54          0.00        36.19 o
 -11   3  21          0.27         17.28        37.81 o
 -10   3  21          1.09        -38.62        38.62 o
  -9   3  21          7.26         34.02        35.37 o
  -8   3  21          0.62         62.38        34.56 o
  -7   3  21         21.87        -15.66        37.27 o
  -6   3  21         24.16         82.90        33.75 o
  -5   3  21         20.24         71.29        32.94 o
  -4   3  21         34.92         32.13        33.75 o
  -3   3  21          2.74        -27.27        36.19 o
  -2   3  21          0.22         44.02        31.32 o
  -1   3  21          0.00        -34.83        36.46 o
   0   3  21          5.80          5.21        23.67 o
   1   3  21          3.60         21.33        31.86 o
   2   3  21         19.56         11.07        35.37 o
   3   3  21          9.39        -32.13        34.83 o
   4   3  21          6.35          7.83        32.94 o
  -5   4  21          0.06         29.16        36.19 o
  -4   4  21          0.07         30.78        37.00 o
  -3   4  21          0.00        -39.97        39.97 o
  -2   4  21         12.34         40.51        35.37 o
 -14   0  22          3.57        -36.73        36.73 o
 -13   0  22         37.64        -21.33        21.33 o
 -12   0  22          1.52        -35.37        35.37 o
 -11   0  22          0.29         50.77        33.75 o
 -10   0  22         41.38         69.67        32.40 o
  -9   0  22         39.68         23.49        34.02 o
  -8   0  22         81.02          1.62        37.00 o
  -7   0  22        253.20        295.96        37.54 o
  -6   0  22        579.31        506.86        48.34 o
  -5   0  22        315.00        298.39        39.16 o
  -4   0  22         32.88         45.10        31.05 o
  -3   0  22         82.26         79.39        32.13 o
  -2   0  22        434.16        431.79        38.62 o
  -1   0  22        235.33        234.66        39.70 o
   0   0  22         60.93        102.34        33.08 o
   1   0  22          5.79         -7.83        28.89 o
   2   0  22          0.19          9.72        27.81 o
   3   0  22          1.25          0.00        28.89 o
   4   0  22         23.53         13.77        30.51 o
   5   0  22         24.81         16.20        31.86 o
   6   0  22         36.16         34.02        32.94 o
 -13   1  22         21.49         24.57        37.54 o
 -12   1  22          0.03          0.00        35.10 o
 -11   1  22          0.21         -1.62        35.65 o
 -10   1  22          4.09         11.61        34.29 o
  -9   1  22          8.17         11.34        32.40 o
  -8   1  22          8.01        -12.69        34.02 o
  -7   1  22          7.22         69.13        32.40 o
  -6   1  22          5.65          1.62        33.21 o
  -5   1  22         22.89         45.10        31.32 o
  -4   1  22         14.27         29.97        29.70 o
  -3   1  22         45.39         49.69        34.02 o
  -2   1  22         20.75          7.56        32.94 o
  -1   1  22         48.87         24.84        33.48 o
   0   1  22         53.01         80.33        51.98 o
   1   1  22         12.40          9.72        30.51 o
   2   1  22          0.09          4.86        30.78 o
   3   1  22         50.71        126.92        33.75 o
   4   1  22         10.90         14.04        32.40 o
   5   1  22          1.09        -34.02        34.02 o
   6   1  22         21.33         42.40        35.10 o
 -12   2  22         23.31        -38.35        40.51 o
 -11   2  22          9.14        -29.43        39.43 o
 -10   2  22          7.40        -21.06        35.10 o
  -9   2  22          3.20         51.31        35.10 o
  -8   2  22         11.19        -28.62        35.37 o
  -7   2  22          1.05         22.95        34.56 o
  -6   2  22         23.67        -24.57        35.10 o
  -5   2  22         48.84         30.51        35.65 o
  -4   2  22         33.55         36.73        32.94 o
  -3   2  22         19.21          8.10        34.29 o
  -2   2  22         18.05         56.17        29.70 o
  -1   2  22         32.35          9.99        33.75 o
   0   2  22         48.66         45.18        25.25 o
   1   2  22          3.29        -25.65        31.05 o
   2   2  22         25.20          5.40        34.83 o
   3   2  22         29.82          3.51        35.65 o
   4   2  22         22.33         78.58        33.21 o
   5   2  22         26.82        -21.33        35.37 o
 -10   3  22         78.42         71.56        40.51 o
  -9   3  22          2.66         20.52        35.92 o
  -8   3  22          2.38        -38.89        38.89 o
  -7   3  22          3.75         21.87        36.19 o
  -6   3  22          1.84        -16.20        37.27 o
  -5   3  22          0.95        -15.93        36.46 o
  -4   3  22          0.01          7.02        32.67 o
  -3   3  22          3.23          5.40        33.21 o
  -2   3  22         14.83         19.44        35.37 o
  -1   3  22          6.68         97.21        32.94 o
   0   3  22          0.91        -31.59        31.59 o
   1   3  22          0.11         -7.56        34.02 o
   2   3  22          0.02          1.89        36.19 o
 -13   1  23          0.35        -15.66        36.73 o
 -12   1  23         52.15         52.66        38.35 o
 -11   1  23          4.66         46.99        34.02 o
 -10   1  23         28.00         76.15        31.86 o
  -9   1  23         28.74         81.01        31.59 o
  -8   1  23          5.27         19.98        36.19 o
  -7   1  23         73.00         63.19        36.19 o
  -6   1  23        278.45        272.74        42.67 o
  -5   1  23         87.32        103.15        38.08 o
  -4   1  23         18.98         82.36        31.59 o
  -3   1  23        510.40        482.83        45.10 o
  -2   1  23         39.35         48.07        32.40 o
  -1   1  23          1.20        -33.75        33.75 o
   0   1  23          0.33         -7.81        36.73 o
   1   1  23         43.78        162.56        29.70 o
   2   1  23          0.11         -7.02        31.59 o
   3   1  23          2.37        -27.27        32.94 o
   4   1  23         12.66        -12.96        31.86 o
   5   1  23         23.00         81.55        32.94 o
 -11   2  23          4.52        -24.84        36.19 o
 -10   2  23          2.77        -16.47        35.65 o
  -9   2  23         17.72         12.42        37.00 o
  -8   2  23          7.88         -5.40        35.10 o
  -7   2  23          0.01         -1.62        33.21 o
  -6   2  23          5.02         37.81        33.75 o
  -5   2  23          0.01        -28.62        34.83 o
  -4   2  23         40.31         42.13        34.56 o
  -3   2  23          1.53         -3.51        36.73 o
  -2   2  23         29.65         10.26        35.92 o
  -1   2  23          1.66        -14.04        34.83 o
   0   2  23          4.69         28.47        22.68 o
   1   2  23          9.65         18.09        32.40 o
   2   2  23         52.95         71.02        33.21 o
   3   2  23         48.59         78.58        35.65 o
  -8   3  23         61.43          9.72        39.70 o
  -7   3  23          1.01        -36.19        36.73 o
  -6   3  23          0.65         -7.56        37.27 o
  -5   3  23         19.61        -37.00        37.00 o
  -4   3  23          0.45         16.74        32.94 o
  -3   3  23          0.61         -7.56        35.10 o
  -2   3  23          2.11         24.30        33.21 o
  -1   3  23         20.84         15.39        36.46 o
   0   3  23          2.86        -26.93        26.93 o
 -12   0  24         72.48        161.75        35.65 o
 -11   0  24          6.96         -5.67        36.19 o
 -10   0  24         27.05         23.22        35.10 o
  -9   0  24          0.01        -20.79        35.37 o
  -8   0  24        167.33        177.14        38.08 o
  -7   0  24         20.16         11.61        35.92 o
  -6   0  24         41.23        115.04        34.56 o
  -5   0  24        126.47        139.61        36.73 o
  -4   0  24        359.37        379.13        42.40 o
  -3   0  24          0.00        -34.02        34.02 o
  -2   0  24         35.16         21.60        34.29 o
  -1   0  24         14.74         -3.51        32.13 o
   0   0  24         98.10        133.06        24.32 o
   1   0  24         15.54         67.51        25.38 o
   2   0  24          0.10         18.09        29.16 o
   3   0  24          9.00         22.14        30.78 o
   4   0  24          3.26         34.83        31.32 o
 -12   1  24          1.74         -5.94        38.62 o
 -11   1  24         18.44         45.37        35.92 o
 -10   1  24          2.38        -36.19        36.19 o
  -9   1  24          5.15         85.06        31.59 o
  -8   1  24          9.48         59.68        34.29 o
  -7   1  24          0.47         47.80        31.86 o
  -6   1  24         76.88         57.79        36.19 o
  -5   1  24        353.87        439.62        45.10 o
  -4   1  24         15.65          8.37        34.83 o
  -3   1  24         23.96         -6.75        36.73 o
  -2   1  24          0.00         23.76        33.48 o
  -1   1  24          1.03         21.06        35.10 o
   0   1  24         34.29         45.15        24.73 o
   1   1  24         78.99         95.05        34.29 o
   2   1  24         16.77        -27.54        34.29 o
   3   1  24          2.65         45.91        31.32 o
 -10   2  24          3.42          7.56        34.29 o
  -9   2  24          1.42         45.10        35.65 o
  -8   2  24          0.50        -16.74        35.10 o
  -7   2  24          8.57        -34.56        35.37 o
  -6   2  24         12.51        -36.19        36.19 o
  -5   2  24         18.95         87.22        34.83 o
  -4   2  24         13.19         26.73        35.65 o
  -3   2  24         69.02         -8.91        37.27 o
  -2   2  24        130.12         84.25        39.97 o
  -1   2  24          2.19        -36.73        36.73 o
   0   2  24         33.81          0.53        25.49 o
   1   2  24         20.57         11.34        35.65 o
   2   2  24          0.03         13.77        35.92 o
 -10   1  25          1.01          1.89        34.29 o
  -9   1  25          0.40         27.81        33.48 o
  -8   1  25          0.08          0.00        35.92 o
  -7   1  25         11.76         34.29        34.83 o
  -6   1  25         80.05         84.52        37.54 o
  -5   1  25         78.06         79.66        37.81 o
  -4   1  25          9.37         -5.40        34.56 o
  -3   1  25         15.62         27.00        33.75 o
  -2   1  25          0.56         -5.40        34.02 o
  -1   1  25         68.47        122.60        37.27 o
   0   1  25          8.92          4.05        24.49 o
   1   1  25          4.08         28.35        29.70 o
   2   1  25         16.67        -35.10        37.00 o
  -8   2  25         17.03         25.38        35.37 o
  -7   2  25          0.12        -40.24        40.24 o
  -6   2  25         10.29         18.90        36.46 o
  -5   2  25          0.38          1.89        36.46 o
  -4   2  25          0.30         17.01        34.02 o
  -3   2  25         10.16        -38.08        38.08 o
  -2   2  25         52.59         20.79        37.00 o
  -1   2  25          1.49          9.72        36.73 o
  -9   0  26          1.01         82.36        32.13 o
  -8   0  26          0.34        -37.54        37.54 o
  -7   0  26          0.96         76.42        32.67 o
  -6   0  26         24.39          5.67        35.65 o
  -5   0  26         10.44         45.91        33.48 o
  -4   0  26         57.40        110.18        37.00 o
  -3   0  26          3.79        -37.00        37.00 o
  -2   0  26        142.64        109.91        40.24 o
  -1   0  26          0.34         30.78        33.48 o
   0   0  26          1.41         -6.34        23.07 o
  -8   1  26          9.97        -29.16        37.27 o
  -7   1  26         19.37         60.76        36.46 o
  -6   1  26          1.14          5.67        37.81 o
  -5   1  26          6.30         29.97        36.46 o
  -4   1  26        108.65        153.38        36.73 o
  -3   1  26         10.91         24.57        34.83 o
  -2   1  26         79.38        134.75        39.16 o
  -1   1  26          6.05         17.55        33.48 o
                                                
